# Supplementary material for: Interleukin-like EMT inducer regulates partial phenotype switching in MITF-low melanoma cell lines
Source: PLoS One. 2017 May 17;12(5):e0177830. doi: 10.1371/journal.pone.0177830 (PMC5435346; doi:10.1371/journal.pone.0177830)
Supplement: S3 Table — (ZIP) [file pone.0177830.s008.zip]

Archive with 3 entries (2 files):
- S3_Table.xlsx
- __MACOSX/
- __MACOSX/._S3_Table.xlsx
