# Supplementary material for: Interleukin-like EMT inducer regulates partial phenotype switching in MITF-low melanoma cell lines
Source: PLoS One. 2017 May 17;12(5):e0177830. doi: 10.1371/journal.pone.0177830 (PMC5435346; doi:10.1371/journal.pone.0177830)
Supplement: S3 Table — (ZIP) [file pone.0177830.s008.zip › S3_Table.xlsx]

## Sheet: WM9
Probe Set ID	SCR 1	SCR 2	SCR 3	shILEI 3 1	shILEI 3 2	shILEI 3 3	shILEI 4 1	shILEI 4 2	shILEI 4 3	Gene Title	Gene Symbol	SCR avg	shILEI 3 avg	shILEI 4 avg	FC SCR/sh
11758216_s_at	7.47818	7.6435	8.78291	3.85016	3.94409	3.54914	3.54407	3.80361	3.75181	SRY (sex determining region Y)-box 9	SOX9	7.9682	3.78113	3.69983	18.7357
11755219_a_at	8.69768	8.56996	9.38605	5.76506	5.95574	5.68065	4.31678	4.51247	4.64165	thrombomodulin	THBD	8.88456	5.80048	4.4903	13.3538
11720441_x_at	7.99328	8.0031	8.29214	5.24594	5.34951	5.62337	3.91984	4.04108	5.36337	olfactomedin-like 2B	OLFML2B	8.09617	5.40628	4.44143	9.01496
11719673_a_at	7.43928	7.3054	8.16903	5.16614	4.76168	5.12119	4.4871	4.41555	4.5914	thrombomodulin	THBD	7.6379	5.01634	4.49802	7.36519
11741871_x_at	7.07591	7.13274	7.49773	4.11229	3.69335	5.4011	3.42823	3.30764	6.69827	FSHD region gene 2 /// FSHD region gene 2 family, member B /// FSHD region gene 2-like	FRG2 /// FRG2B /// LOC100288255	7.23546	4.40225	4.47805	6.94181
11720440_at	7.76051	7.85344	8.27319	5.6048	5.35379	5.82825	4.18154	4.41623	5.62508	olfactomedin-like 2B	OLFML2B	7.96238	5.59561	4.74095	6.93598
11749326_s_at	7.86539	7.55864	7.59385	5.35068	5.26178	5.21259	4.63712	4.51616	4.86798	olfactomedin-like 2B	OLFML2B	7.67263	5.27502	4.67375	6.49011
11744735_a_at	6.78949	6.45382	8.67415	4.33071	4.86697	4.77704	4.52512	4.78429	4.59041	transmembrane protein 200A	TMEM200A	7.30582	4.65824	4.63327	6.32061
11726177_s_at	8.50705	8.47407	8.89401	4.63972	4.55896	4.91188	7.49889	7.77929	6.64606	SPANX family, member B1 /// SPANX family, member B2 /// SPANX family, member F1	SPANXB1 /// SPANXB2 /// SPANXF1	8.62504	4.70352	7.30808	6.14426
11738542_a_at	7.85488	7.95317	8.45759	4.60368	4.46656	4.45884	6.46959	6.57753	6.4723	serpin peptidase inhibitor, clade B (ovalbumin), member 7	SERPINB7	8.08855	4.50969	6.50647	5.98133
11735931_s_at	8.4223	8.59735	9.3078	5.7039	5.61376	7.26637	5.26335	4.99333	8.37278	FSHD region gene 2 family, member C pseudogene /// FSHD region gene 2 /// FSHD region gene 2 family, member B /// FSHD region gene 2 family, member C /// FSHD region gene 2-like /// FSHD region gene 2 family, member C-like /// FSHD region gene 2-like	FLJ20518 /// FRG2 /// FRG2B /// FRG2C /// LOC100288255 /// LOC285299 /// LOC651959	8.77582	6.19468	6.20982	5.95282
11758196_s_at	7.96459	7.83201	8.07776	5.59056	5.60585	6.5594	4.31967	4.16492	6.13499	insulin-like growth factor binding protein 5	IGFBP5	7.95812	5.9186	4.8732	5.90616
11738786_x_at	9.52769	9.49817	10.0284	6.06628	5.78466	5.83338	8.69259	8.78657	7.78325	SPANX family, member B1 /// SPANX family, member B2 /// SPANX family, member F1	SPANXB1 /// SPANXB2 /// SPANXF1	9.68476	5.89477	8.4208	5.76361
11746414_a_at	6.69311	6.61241	7.44897	4.29898	4.30548	4.18358	4.72347	4.61655	4.6384	family with sequence similarity 107, member B	FAM107B	6.91816	4.26268	4.65948	5.49106
11738785_at	10.9005	10.7315	11.4116	7.58166	7.31145	7.35798	10.1021	10.1421	9.08078	SPANX family, member B1 /// SPANX family, member B2 /// SPANX family, member F1	SPANXB1 /// SPANXB2 /// SPANXF1	11.0145	7.41703	9.77497	5.34622
11726291_a_at	9.07996	9.14064	9.7865	6.76958	7.16154	8.00894	5.89285	6.04937	7.76542	leucine rich repeat containing 17	LRRC17	9.3357	7.31336	6.56921	5.25764
11739687_a_at	5.90314	5.84372	7.45566	3.82049	3.83728	4.26784	4.14206	4.46165	4.11603	family with sequence similarity 107, member B	FAM107B	6.40084	3.9752	4.23992	4.90169
11746463_a_at	9.16703	8.96212	9.83298	5.88959	5.61937	5.52158	9.28886	9.11619	7.24644	interleukin 6 (interferon, beta 2)	IL6	9.32071	5.67685	8.5505	4.61726
11738930_s_at	7.11489	6.8491	7.6819	4.57857	4.50323	5.47818	4.29319	4.60023	6.74086	FSHD region gene 2 /// FSHD region gene 2 family, member B /// FSHD region gene 2-like	FRG2 /// FRG2B /// LOC100288255	7.2153	4.85333	5.21142	4.54072
11725124_at	8.03379	7.69317	8.84589	6.18191	6.03502	5.86908	6.18191	6.15554	5.66063	cystatin F (leukocystatin)	CST7	8.19095	6.02867	5.99936	4.52192
11748164_a_at	7.37041	7.29478	7.51888	4.84088	5.31673	5.73093	5.50976	5.14265	4.83791	versican	VCAN	7.39469	5.29618	5.16344	4.48429
11724197_at	9.47045	9.45197	10.4805	7.51236	7.88368	6.66694	7.971	8.25561	7.7493	stanniocalcin 1	STC1	9.80097	7.35433	7.99197	4.37056
11715350_a_at	7.26798	6.8588	6.55298	4.85937	4.57217	4.67074	4.90256	4.98886	4.94847	collagen, type I, alpha 1	COL1A1	6.89325	4.70076	4.94663	4.19758
11740638_at	7.18881	6.41175	7.93246	5.29026	4.95527	4.93003	5.29026	5.23168	4.99982	noggin	NOG	7.17767	5.05852	5.17392	4.17407
11759402_s_at	7.40484	7.50037	7.81351	5.32636	5.79018	5.78999	5.31886	5.48412	5.38358	versican	VCAN	7.57291	5.63551	5.39552	4.16234
11750279_a_at	8.87632	8.73794	9.62444	6.92842	7.11523	6.25048	7.3503	7.40184	7.12817	stanniocalcin 1	STC1	9.07957	6.76471	7.29343	4.14248
11745722_x_at	7.26754	7.19111	8.14575	5.61437	5.38451	5.33649	5.58394	5.58701	5.41569	four and a half LIM domains 1	FHL1	7.5348	5.44512	5.52888	4.13474
11755697_a_at	7.46466	7.37253	7.86663	5.61382	5.51392	5.78592	5.50658	5.11832	5.91912	leucine-rich repeat containing G protein-coupled receptor 6	LGR6	7.56794	5.63789	5.51467	3.97695
11740357_a_at	7.97125	7.92363	8.70347	5.66998	5.21654	5.67328	6.75787	6.89741	7.23017	melanophilin	MLPH	8.19945	5.51993	6.96182	3.88678
11755009_s_at	8.69447	8.80803	9.17721	6.7707	7.51812	7.24961	6.92168	6.84632	6.32884	versican	VCAN	8.89324	7.17948	6.69895	3.87454
11724198_a_at	8.66819	8.62793	9.47214	7.07749	6.97804	6.19649	7.32428	7.37582	6.95013	stanniocalcin 1	STC1	8.92275	6.75067	7.21674	3.83452
11763748_a_at	8.37822	8.37186	9.1496	6.1896	5.7298	6.14904	7.30438	7.23556	7.77668	melanophilin	MLPH	8.63323	6.02281	7.43888	3.7383
11726193_at	8.39321	8.2463	8.94913	5.68845	5.56291	5.88577	7.68243	7.73249	7.27571	membrane-associated ring finger (C3HC4) 4, E3 ubiquitin protein ligase	2017-03-04	8.52955	5.71237	7.56354	3.71043
11724196_s_at	9.85376	9.68272	10.6543	8.07485	8.26214	7.52748	8.46321	8.489	8.25379	stanniocalcin 1	STC1	10.0636	7.95482	8.402	3.69397
11759403_x_at	7.8077	8.0116	8.53985	6.20203	6.88742	6.297	6.10291	6.17422	5.92031	versican	VCAN	8.11971	6.46215	6.06581	3.61935
11754295_a_at	4.83043	5.02704	6.12902	3.41805	3.56272	3.20757	3.58419	3.86534	3.31017	family with sequence similarity 107, member B	FAM107B	5.32883	3.39611	3.58656	3.57387
11720447_s_at	6.23009	5.88969	6.84871	4.5834	4.54404	4.53796	4.47375	4.56496	4.30039	SRY (sex determining region Y)-box 9	SOX9	6.32283	4.55513	4.44637	3.53591
11757783_s_at	8.15821	7.96873	8.51785	6.19551	6.75757	6.61223	6.50661	6.53118	5.86296	versican	VCAN	8.21493	6.52177	6.30025	3.49168
11719265_a_at	9.4921	9.41047	10.1652	7.35945	7.25801	7.30337	8.14779	8.3787	8.8732	melanophilin	MLPH	9.68925	7.30694	8.46656	3.48823
11735902_a_at	6.99693	7.12829	7.58314	4.67575	4.26431	4.60581	6.29481	6.1977	6.57599	brain-derived neurotrophic factor	BDNF	7.23612	4.51529	6.35617	3.48315
11729937_at	6.60501	6.38197	7.89411	4.78393	4.68773	5.1254	5.22306	5.42232	5.83305	nerve growth factor (beta polypeptide)	NGF	6.96036	4.86569	5.49281	3.43691
11738209_a_at	5.76221	5.96433	6.12516	4.2795	4.1507	4.0705	4.14557	3.92245	4.47571	G protein-coupled receptor 17	GPR17	5.95057	4.1669	4.18124	3.42593
11742710_a_at	8.86897	8.83373	9.3573	7.13384	7.07989	6.43666	7.62616	7.55274	7.63649	serglycin	SRGN	9.02	6.88346	7.60513	3.42406
11728654_x_at	6.23009	6.32501	6.42961	4.543	4.90818	4.8313	4.08851	3.89345	5.07114	insulin-like growth factor binding protein 5	IGFBP5	6.32824	4.76082	4.35104	3.41599
11730424_at	10.637	10.5379	11.3588	9.58954	9.37996	9.08587	8.65585	8.70617	9.11391	adenomatosis polyposis coli down-regulated 1-like	APCDD1L	10.8446	9.35179	8.82531	3.37767
11758389_s_at	7.46995	7.43306	7.70666	6.49708	6.24671	5.64636	5.71033	5.47963	5.18854	tetraspanin 18	TSPAN18	7.53656	6.13005	5.4595	3.34448
11728653_at	6.23009	6.33513	6.42838	4.67872	4.9622	4.89386	4.1192	3.92413	4.99459	insulin-like growth factor binding protein 5	IGFBP5	6.3312	4.84492	4.34597	3.33053
11742208_a_at	7.29295	7.16019	7.53284	5.54763	5.95457	5.77489	5.6169	5.71622	4.95486	versican	VCAN	7.32866	5.75903	5.42932	3.3276
11733818_x_at	7.07038	7.22996	8.02843	5.82329	5.87064	5.5508	5.61482	5.83107	5.59056	four and a half LIM domains 1	FHL1	7.44292	5.74825	5.67882	3.31588
11716939_a_at	8.72995	8.49656	9.09736	6.98581	6.88502	6.83373	7.38109	7.50906	6.67747	heme oxygenase (decycling) 1	HMOX1	8.77462	6.90152	7.18921	3.31558
11738210_x_at	5.87126	6.0361	6.34621	4.35857	4.37246	4.20352	4.37675	4.19798	4.66486	G protein-coupled receptor 17	GPR17	6.08452	4.31152	4.4132	3.29931
11733751_s_at	6.66641	6.97804	7.43536	4.7093	4.73164	4.72077	5.67596	5.70545	6.34479	brain-derived neurotrophic factor	BDNF	7.0266	4.72057	5.90873	3.27603
11723188_s_at	8.04925	8.0603	9.00392	7.43425	7.35797	7.29507	5.35307	5.51899	7.03201	ADAM metallopeptidase domain 19	ADAM19	8.37116	7.36243	5.96802	3.26239
11742207_a_at	7.5388	7.7663	7.95858	5.89998	6.55504	6.24921	6.11889	6.00186	5.49172	versican	VCAN	7.75456	6.23474	5.87082	3.25301
11719475_a_at	9.93001	10.0124	10.4906	8.38221	8.16581	8.59933	8.551	8.49372	8.59933	brain expressed, X-linked 1	BEX1	10.1443	8.38245	8.54802	3.20228
11744219_at	10.1209	9.89049	11.1172	8.40464	7.99837	7.68005	9.28854	9.30812	9.53979	G0/G1switch 2	G0S2	10.3762	8.02768	9.37882	3.18864
11733997_a_at	5.97459	5.41836	6.07941	3.27672	3.5794	4.18216	4.69238	4.69238	4.48553	serpin peptidase inhibitor, clade B (ovalbumin), member 7	SERPINB7	5.82412	3.67943	4.62343	3.18809
11748655_x_at	6.82578	6.43592	7.6801	5.11734	5.33466	5.39964	5.47586	5.23623	5.30844	four and a half LIM domains 1	FHL1	6.9806	5.28388	5.34018	3.179
11757312_x_at	9.84037	9.73317	11.5508	8.6879	8.4197	7.88858	8.60181	8.89797	9.80916	serpin peptidase inhibitor, clade E (nexin, plasminogen activator inhibitor type 1), member 1	SERPINE1	10.3748	8.33206	9.10298	3.1542
11753244_a_at	8.68495	8.79126	9.4285	6.50988	6.64351	6.33709	7.93572	8.14558	8.34403	brain-derived neurotrophic factor	BDNF	8.96823	6.49683	8.14178	3.13601
11732700_x_at	5.01632	5.13468	5.46441	3.41783	3.40346	3.5109	3.79754	3.87767	3.4284	protein kinase (cAMP-dependent, catalytic) inhibitor beta	PKIB	5.20514	3.44406	3.7012	3.10051
11715306_s_at	6.84968	6.5556	7.87144	5.60681	5.50165	4.56003	5.50105	5.73281	5.89228	amphiregulin /// amphiregulin B	AREG /// AREGB	7.09224	5.22283	5.70871	3.08757
11748311_s_at	6.02745	5.64275	5.92551	4.23635	4.60308	4.35253	4.26058	4.01461	3.9823	versican	VCAN	5.86524	4.39732	4.08583	3.08156
11744596_a_at	5.22437	5.32241	5.91628	4.10279	3.64292	3.97476	3.70652	4.00672	3.77527	LY6/PLAUR domain containing 6B	LYPD6B	5.48768	3.90682	3.8295	3.07273
11739749_at	6.71293	7.03936	7.64753	5.25869	5.73414	5.79761	5.66475	5.47992	5.17196	serine palmitoyltransferase, long chain base subunit 3	SPTLC3	7.13327	5.59681	5.43887	3.06403
11735045_at	6.50427	6.48578	7.0486	5.01857	4.54735	4.76643	5.84938	5.90519	4.38303	ATPase, H+ transporting, lysosomal 38kDa, V0 subunit d2	ATP6V0D2	6.67955	4.77745	5.3792	3.034
11727554_s_at	6.82751	6.88796	7.37061	5.18432	5.17739	5.27826	5.84019	5.8476	5.49731	protein kinase (cAMP-dependent, catalytic) inhibitor beta	PKIB	7.02869	5.21332	5.72837	2.94415
11753010_x_at	7.43874	7.42346	8.13989	6.32531	6.12146	5.86431	6.25923	6.13181	6.05665	four and a half LIM domains 1	FHL1	7.66736	6.1037	6.14923	2.90975
11715411_a_at	9.2207	9.29914	9.46022	8.03928	7.98679	8.0204	7.45564	7.59274	7.67053	endothelial PAS domain protein 1 /// uncharacterized LOC100652809	EPAS1 /// LOC100652809	9.32669	8.01549	7.57297	2.89278
11720448_at	4.7169	4.45518	5.21444	3.22887	3.31769	2.94501	3.44641	3.38269	3.26192	SRY (sex determining region Y)-box 9	SOX9	4.79551	3.16386	3.36367	2.89134
11759033_a_at	4.47186	3.99153	5.88742	3.50487	3.06921	3.14705	3.23238	3.52445	3.09148	chromosome 4 open reading frame 26	C4orf26	4.7836	3.24038	3.28277	2.87195
11743677_at	4.57822	4.31678	5.95367	3.59394	3.63463	3.42351	3.13078	3.14123	3.67253	purinergic receptor P2Y, G-protein coupled, 8	P2RY8	4.94956	3.5507	3.31485	2.86153
11755975_x_at	7.96373	7.99598	8.45377	6.46371	6.29045	6.34602	6.92097	6.84562	6.86465	protein kinase (cAMP-dependent, catalytic) inhibitor beta	PKIB	8.13783	6.36672	6.87708	2.85982
11753338_x_at	7.43616	7.19857	8.26181	6.24424	5.81764	5.78708	6.33735	6.32832	6.21252	four and a half LIM domains 1	FHL1	7.63218	5.94965	6.29273	2.85005
11729824_at	8.35531	8.27333	9.27387	6.57963	6.43681	5.87958	8.09802	8.07248	7.71392	BMP binding endothelial regulator	BMPER	8.63417	6.29867	7.96147	2.83647
11728376_s_at	6.81249	6.49881	6.43704	5.00012	5.06052	5.39173	4.82779	4.89473	5.36149	neuromedin U	NMU	6.58278	5.15079	5.028	2.81549
11739973_s_at	7.73311	7.77519	8.46846	5.53082	5.42278	6.00345	7.25801	7.44179	7.34468	NUAK family, SNF1-like kinase, 1	NUAK1	7.99225	5.65235	7.34816	2.81278
11734642_a_at	6.55219	6.67502	7.34538	4.7063	5.0524	4.65728	5.64595	5.97335	6.18552	brain-derived neurotrophic factor	BDNF	6.85753	4.80533	5.93494	2.80383
11731995_x_at	6.02316	5.77589	5.75967	4.01241	3.83444	3.84119	5.05022	4.98991	4.47011	SPANX family, member C	SPANXC	5.85291	3.89601	4.83675	2.80213
11721068_a_at	8.47005	8.56925	9.01697	6.65225	6.77583	6.67955	7.54569	7.88328	7.69784	formin homology 2 domain containing 3	FHOD3	8.68542	6.70254	7.70894	2.78888
11743350_a_at	4.737	4.55535	5.55812	3.52481	3.64116	3.4408	3.22861	3.51663	3.48918	chromosome 15 open reading frame 48	C15orf48	4.95015	3.53559	3.41147	2.78296
11747952_x_at	4.58803	4.68619	4.9107	3.45417	3.57946	3.01095	3.39363	3.3017	2.81185	tumor necrosis factor (ligand) superfamily, member 10	TNFSF10	4.72831	3.3482	3.16906	2.7696
11757603_a_at	6.96398	6.82741	7.44735	4.76564	4.82375	4.59931	6.48073	6.48073	6.53735	netrin G1	NTNG1	7.07958	4.72957	6.4996	2.76063
11723612_a_at	8.59685	8.51113	8.67443	7.476	7.39536	7.09052	7.06975	6.99283	6.75084	TOX high mobility group box family member 2	TOX2	8.59414	7.32063	6.93781	2.76048
11724538_a_at	8.40644	8.59312	8.78009	6.9851	7.19334	6.8123	7.40539	7.18992	7.18563	ATP-binding cassette, sub-family G (WHITE), member 2	ABCG2	8.59322	6.99691	7.26032	2.75987
11742184_a_at	6.56892	6.71938	7.00224	5.36149	5.37199	5.31735	5.26021	5.50002	5.03095	laminin, alpha 3	LAMA3	6.76351	5.35027	5.26373	2.74444
11730566_a_at	5.27543	5.07647	5.81226	4.13877	4.07099	3.68239	4.00159	4.13877	3.56598	chromosome 4 open reading frame 26	C4orf26	5.38805	3.96405	3.90211	2.74151
11753446_x_at	7.90587	7.45893	8.16662	6.3311	6.21739	6.18725	6.65439	6.7199	6.25402	heme oxygenase (decycling) 1	HMOX1	7.8438	6.24525	6.54277	2.73169
11727969_a_at	8.48401	8.30864	8.65983	5.75743	5.9583	5.61527	8.33836	8.37618	8.18844	solute carrier family 14 (urea transporter), member 1 (Kidd blood group)	SLC14A1	8.48416	5.777	8.30099	2.72294
11756547_a_at	9.57727	9.50749	10.3145	8.90143	8.72194	8.57717	8.17667	8.0485	7.75737	clusterin	CLU	9.79974	8.73351	7.99418	2.70549
11731123_a_at	4.58288	4.38349	6.15362	3.28245	3.75331	3.68747	3.64572	3.57689	3.67942	transmembrane protein 200A	TMEM200A	5.04	3.57441	3.63401	2.70529
11744242_a_at	5.9864	6.12487	6.61269	4.87957	5.04689	5.04689	4.59069	4.79716	4.50349	ankyrin repeat domain 29	ANKRD29	6.24132	4.99112	4.63045	2.69547
11733750_a_at	6.48958	6.61241	7.28131	4.77039	4.98833	4.72136	5.6893	5.90928	6.12145	brain-derived neurotrophic factor	BDNF	6.79443	4.82669	5.90668	2.69026
11747328_a_at	7.18723	7.09871	8.0738	6.36555	5.99461	5.84562	5.79508	6.28414	5.88613	four and a half LIM domains 1	FHL1	7.45325	6.06859	5.98845	2.68464
11743841_at	6.642	6.40856	7.01161	4.37296	4.73609	4.5684	6.15366	6.26177	5.5514	phosphatidylinositol-specific phospholipase C, X domain containing 2	PLCXD2	6.68739	4.55915	5.98894	2.66353
11753445_a_at	7.26937	6.94733	7.56105	5.76856	5.53936	5.52386	6.07228	6.3692	5.81401	heme oxygenase (decycling) 1	HMOX1	7.25925	5.61059	6.08517	2.6599
11728960_a_at	8.37295	8.40684	8.489	6.22105	6.40236	6.3466	8.09395	8.24781	6.76447	keratin 80	KRT80	8.42293	6.32334	7.70208	2.65778
11741964_s_at	11.3732	11.393	11.6747	9.92689	9.88064	9.41588	10.3465	10.2854	10.5854	vascular endothelial growth factor A	VEGFA	11.4803	9.74114	10.4057	2.65158
11738414_a_at	8.97852	8.74832	8.99391	7.63088	7.04402	6.83545	7.86521	7.85911	7.83155	vascular endothelial growth factor A	VEGFA	8.90692	7.17011	7.85196	2.63149
11753599_x_at	6.67228	6.72148	7.5417	5.24809	5.7298	5.55858	5.63316	5.66768	5.70545	four and a half LIM domains 1	FHL1	6.97848	5.51216	5.66876	2.6172
11754563_a_at	7.4622	7.42101	7.64027	5.71477	5.33707	6.01147	6.28754	6.46613	6.97899	collagen and calcium binding EGF domains 1	CCBE1	7.50782	5.68777	6.57755	2.59397
11746283_s_at	7.75591	7.57348	8.73896	5.53922	5.39261	5.42788	7.53067	7.56105	8.44227	keratin associated protein 2-4 /// keratin associated protein 2-4-like	KRTAP2-4 /// LOC730755	8.02278	5.45324	7.84466	2.59158
11728377_x_at	6.29481	5.96242	5.86515	4.57285	4.39271	5.17161	4.74117	4.11658	5.03162	neuromedin U	NMU	6.04079	4.71239	4.62979	2.58418
11733727_s_at	5.52082	5.39989	5.62533	4.58121	4.3332	4.80268	3.24511	3.81101	4.1335	synaptosomal-associated protein, 25kDa	SNAP25	5.51535	4.57236	3.72987	2.57439
11741965_x_at	9.01381	8.80895	9.07347	7.55059	7.29216	7.11463	7.94834	7.81517	7.88744	vascular endothelial growth factor A	VEGFA	8.96541	7.31912	7.88365	2.57401
11747509_a_at	5.61786	5.14637	5.90228	4.54039	4.55658	4.21244	4.06032	3.9434	3.8746	family with sequence similarity 107, member B	FAM107B	5.5555	4.43647	3.95944	2.56249
11749325_a_at	6.78173	6.47108	7.3171	5.69466	5.39864	5.46461	5.38763	5.44415	5.62022	olfactomedin-like 2B	OLFML2B	6.85664	5.5193	5.484	2.55795
11748094_a_at	10.1966	10.2953	10.2421	8.24691	8.64927	9.07996	9.02638	9.12715	9.21402	family with sequence similarity 3, member C	FAM3C	10.2447	8.65871	9.12252	2.55626
11754074_s_at	8.54687	8.20598	9.27225	7.04408	6.83297	6.52879	7.8098	7.69897	8.03413	G0/G1switch 2	G0S2	8.67503	6.80195	7.84763	2.54955
11743609_a_at	10.1917	10.3929	10.295	8.31192	8.68868	9.13312	9.082	9.18278	9.27903	family with sequence similarity 3, member C	FAM3C	10.2932	8.71124	9.18127	2.54375
11717272_at	7.06284	6.71204	6.8644	5.13743	5.08209	4.69736	6.03366	6.03366	6.26319	collagen, type V, alpha 1	COL5A1	6.87976	4.97229	6.11017	2.52893
11725372_x_at	11.6392	11.6965	12.018	10.3026	10.3029	9.84155	10.6478	10.6718	10.9516	vascular endothelial growth factor A	VEGFA	11.7846	10.149	10.7571	2.51667
11738416_a_at	6.00898	5.76147	6.39611	4.49692	3.8811	4.49365	5.17668	5.14733	5.15692	netrin G1	NTNG1	6.05552	4.29056	5.16031	2.51417
11742923_a_at	7.65417	7.58171	7.87064	7.18834	6.66007	5.61933	6.73247	6.78659	5.26213	lysosomal protein transmembrane 5	LAPTM5	7.70217	6.48925	6.2604	2.50942
11729129_a_at	7.06771	6.69838	7.18067	5.95416	5.52744	5.02776	6.00756	5.99855	5.46599	carboxypeptidase A4	CPA4	6.98225	5.50312	5.82403	2.49437
11735463_a_at	6.51728	6.21892	7.2534	4.92109	5.10648	4.92304	5.70238	5.66203	5.81862	netrin G1	NTNG1	6.6632	4.98354	5.72768	2.47528
11737146_a_at	6.42097	6.19849	6.37952	5.26178	5.26178	4.81857	4.95962	4.89089	4.96801	suppressor of cytokine signaling 1	SOCS1	6.33299	5.11404	4.93951	2.47292
11756635_a_at	5.54366	6.049	7.23497	4.29483	4.97607	4.56208	5.58551	5.47681	4.93921	phospholipase C, beta 4	PLCB4	6.27588	4.61099	5.33384	2.4682
11731994_s_at	5.94416	5.82072	5.80412	4.14557	4.35338	3.86631	5.1392	5.35058	4.49325	sperm protein associated with the nucleus, X-linked, family member A1 /// SPANX family, member A2 /// SPANX family, member C /// SPANX family, member D /// SPANX family, member E	SPANXA1 /// SPANXA2 /// SPANXC /// SPANXD /// SPANXE	5.85633	4.12175	4.99434	2.45937
11743628_at	6.54828	6.54828	7.0469	4.89761	4.47013	4.97941	5.94638	6.13064	6.10758	insulin receptor substrate 1	IRS1	6.71449	4.78238	6.06153	2.44957
11733360_x_at	6.81952	6.86014	7.02187	4.77147	4.29676	4.26595	6.83373	6.8784	6.64406	solute carrier family 14 (urea transporter), member 1 (Kidd blood group)	SLC14A1	6.90051	4.44473	6.7854	2.43758
11727970_a_at	6.17569	6.53226	6.64535	4.39125	3.62697	3.9167	6.39531	6.38634	6.2795	solute carrier family 14 (urea transporter), member 1 (Kidd blood group)	SLC14A1	6.4511	3.97831	6.35372	2.43697
11740092_x_at	8.19672	8.18245	8.36222	6.53251	6.40919	7.95406	6.51771	6.5947	7.76726	methylsterol monooxygenase 1	MSMO1	8.24713	6.96525	6.95989	2.43607
11741012_a_at	9.32444	9.34775	9.54187	7.61442	7.59932	9.0426	7.78991	7.74285	8.93242	methylsterol monooxygenase 1	MSMO1	9.40469	8.08545	8.15506	2.43586
11737039_a_at	6.99993	7.23878	7.3503	4.67284	5.06946	5.83685	6.43929	6.48859	6.98461	pleckstrin homology-like domain, family B, member 2	PHLDB2	7.19634	5.19305	6.6375	2.43018
11720565_a_at	7.60123	7.64913	7.85813	6.61639	6.64221	6.52513	6.05351	6.13517	6.60932	neuron navigator 2	NAV2	7.70283	6.59458	6.266	2.41587
11731998_s_at	4.01563	4.32293	5.47517	3.42617	3.2882	3.33823	3.19158	3.46564	3.33316	coiled-coil domain containing 88C	CCDC88C	4.60458	3.35087	3.33013	2.40174
11755050_s_at	6.37034	6.52852	7.33447	4.82252	5.08841	5.27294	6.04788	6.10932	5.58005	phospholipase C, beta 4	PLCB4	6.74444	5.06129	5.91242	2.39096
11725910_a_at	5.21909	4.84701	5.42243	3.9882	4.13471	3.86833	3.65234	3.87767	3.92205	collagen, type IV, alpha 6	COL4A6	5.16284	3.99708	3.81736	2.38771
11725371_s_at	11.2524	11.33	11.5684	9.95251	9.87425	9.55617	10.3898	10.2969	10.7021	vascular endothelial growth factor A	VEGFA	11.3836	9.79431	10.4629	2.38664
11743608_s_at	11.3943	11.4925	11.634	9.52717	10.1341	10.5222	10.3447	10.4217	10.5664	family with sequence similarity 3, member C	FAM3C	11.5069	10.0612	10.4442	2.38541
11757764_s_at	9.76587	9.94898	9.99841	8.16556	8.30523	9.49955	8.1601	8.3289	9.45683	methylsterol monooxygenase 1	MSMO1	9.90442	8.65678	8.64861	2.38126
11725002_x_at	7.33594	7.38647	8.04354	6.49215	6.22028	5.55248	6.61031	6.61031	6.53721	iroquois homeobox 3	IRX3	7.58865	6.0883	6.58594	2.38093
11748053_x_at	9.17703	9.0435	9.43026	8.33486	8.2324	8.09913	7.91927	7.82144	7.40374	serine incorporator 2	SERINC2	9.21693	8.22213	7.71482	2.37587
11723489_at	6.69177	7.03684	6.73727	4.87576	5.17121	5.17296	6.06512	6.10991	6.06512	glutamate-cysteine ligase, modifier subunit	GCLM	6.82196	5.07331	6.08005	2.37065
11725685_a_at	4.23626	4.9956	4.70613	3.33823	3.15536	3.39462	3.25825	3.671	3.59945	protein tyrosine phosphatase, receptor type, O	PTPRO	4.646	3.29607	3.50957	2.3672
11727553_a_at	6.87533	6.81016	7.47717	5.69362	5.56008	5.82409	6.03431	5.90447	5.87077	protein kinase (cAMP-dependent, catalytic) inhibitor beta	PKIB	7.05422	5.6926	5.93651	2.36144
11747329_x_at	7.50656	7.23634	8.11981	6.45968	6.48008	6.06239	6.49427	6.44351	6.3523	four and a half LIM domains 1	FHL1	7.6209	6.33405	6.43003	2.36012
11737933_a_at	6.04826	5.60827	6.22804	5.13347	5.10226	4.56496	4.82018	4.61212	4.10959	tetraspanin 18	TSPAN18	5.96152	4.93357	4.51396	2.35832
11727219_a_at	6.4585	6.48275	6.61568	4.81982	5.42946	5.29984	5.27109	5.55952	5.31435	dermatan sulfate epimerase	DSE	6.51898	5.18304	5.38165	2.35648
11731770_a_at	6.4585	6.48275	6.61568	4.81982	5.42946	5.29984	5.27109	5.55952	5.31435	dermatan sulfate epimerase	DSE	6.51898	5.18304	5.38165	2.35648
11739750_a_at	6.24903	5.37803	6.21223	4.44057	5.04233	4.79271	4.95119	4.62405	4.43625	serine palmitoyltransferase, long chain base subunit 3	SPTLC3	5.94643	4.75853	4.6705	2.34879
11742232_s_at	10.8268	10.9779	11.0245	9.04232	9.56504	9.96459	9.79813	9.86944	10.0518	family with sequence similarity 3, member C	FAM3C	10.943	9.52398	9.90644	2.34214
11725370_s_at	10.3407	10.2323	10.5088	8.95249	8.96989	8.50349	9.47587	9.30769	9.58875	vascular endothelial growth factor A	VEGFA	10.3606	8.80862	9.45744	2.34174
11725001_at	7.22044	7.29727	7.95712	6.42177	6.12633	5.83941	6.52599	6.24284	6.44326	iroquois homeobox 3	IRX3	7.49161	6.12917	6.40403	2.33757
11743730_at	5.16585	5.01449	5.02678	3.98463	4.09344	3.89031	3.46696	3.8758	3.81827	tumor necrosis factor (ligand) superfamily, member 10	TNFSF10	5.06904	3.98946	3.72034	2.32003
11727642_a_at	6.54144	6.48578	6.58243	4.88197	5.06489	5.51263	5.31174	5.58452	5.58452	transcriptional regulating factor 1	TRERF1	6.53655	5.15317	5.49359	2.31846
11721435_at	10.5753	10.4818	10.1439	8.63565	8.37001	8.81279	10.0784	9.86348	9.38174	stanniocalcin 2	STC2	10.4003	8.60615	9.77454	2.31335
11759031_at	9.56059	9.66399	9.53276	7.99976	8.29059	9.00487	8.22308	8.16809	8.59122	ATP-binding cassette, sub-family C (CFTR/MRP), member 2	ABCC2	9.58578	8.43174	8.32747	2.30725
11721437_a_at	9.77772	9.67388	9.93544	7.98309	7.9429	8.0099	9.56794	9.24565	8.79223	stanniocalcin 2	STC2	9.79568	7.97863	9.20194	2.306
11732699_a_at	4.16797	4.29157	5.29409	3.2475	3.00554	3.33823	3.37817	3.89856	3.44985	protein kinase (cAMP-dependent, catalytic) inhibitor beta	PKIB	4.58454	3.19709	3.57553	2.29459
11716805_s_at	7.55675	7.58054	7.6237	6.65446	6.50107	6.68757	6.1967	6.4199	5.89039	pleckstrin homology domain containing, family A (phosphoinositide binding specific) member 2	PLEKHA2	7.587	6.61437	6.169	2.28995
11722864_at	10.3788	10.4562	10.8045	8.96982	9.34005	8.89106	9.46026	9.61557	9.83124	neuropilin (NRP) and tolloid (TLL)-like 2	NETO2	10.5465	9.06697	9.63569	2.2897
11727643_s_at	7.36421	7.39547	7.47717	5.95422	6.17279	6.32962	6.23072	6.29597	6.32962	transcriptional regulating factor 1	TRERF1	7.41228	6.15221	6.28544	2.28701
11721436_a_at	9.33909	9.36435	9.66407	7.54176	7.7722	7.92948	8.96982	8.91629	8.53565	stanniocalcin 2	STC2	9.45583	7.74781	8.80725	2.2631
11745288_a_at	4.73597	4.45533	5.11182	3.51495	3.66118	3.70105	3.70105	3.54741	3.44602	NADPH oxidase, EF-hand calcium binding domain 5	NOX5	4.76771	3.62573	3.56483	2.25391
11743629_at	7.63343	7.55106	7.91355	5.66313	5.67142	5.921	7.06589	7.25696	7.59075	insulin receptor substrate 1	IRS1	7.69935	5.75185	7.30453	2.25192
11754461_s_at	10.3234	10.3195	10.516	8.95429	8.75135	9.32409	9.36032	9.45936	9.48399	uncoupling protein 2 (mitochondrial, proton carrier)	UCP2	10.3863	9.00991	9.43456	2.24086
11748399_s_at	7.64413	7.23987	7.66264	6.10678	5.79184	5.97785	6.77151	6.68995	6.77151	vinculin	VCL	7.51555	5.95883	6.74432	2.24074
11763749_x_at	6.77244	6.71976	7.49011	5.46404	5.50165	5.46236	6.06909	6.13064	6.37714	melanophilin	MLPH	6.9941	5.47602	6.19229	2.23449
11750565_a_at	7.52233	7.25124	7.93517	6.13153	6.11398	5.84086	6.72657	6.83091	6.81813	formin homology 2 domain containing 3	FHOD3	7.56958	6.02879	6.79187	2.23341
11719964_a_at	6.39345	6.34173	6.82627	5.88783	5.75499	5.75583	4.83894	4.94101	4.99037	ubiquitin-conjugating enzyme E2E 2	UBE2E2	6.52048	5.79955	4.92344	2.23301
11721046_a_at	9.48895	9.40664	9.74045	8.7289	8.61671	8.38399	8.16937	8.33555	8.09898	serine incorporator 2	SERINC2	9.54535	8.57653	8.2013	2.22905
11740565_at	5.83635	5.76758	6.12146	3.79584	4.36412	4.37398	5.5367	5.40196	5.10708	pancreatic lipase-related protein 3	PNLIPRP3	5.90847	4.17798	5.34858	2.21174
11722761_a_at	4.57029	4.43126	5.00865	3.864	3.17624	3.46704	3.64246	3.4916	3.55005	GATA binding protein 2	GATA2	4.67007	3.50242	3.56137	2.20102
11729128_at	8.98992	8.90006	9.2192	8.18396	8.11488	6.90388	8.26032	8.31318	7.62692	carboxypeptidase A4	CPA4	9.03639	7.73424	8.06681	2.19752
11727657_at	7.32014	7.3461	7.95221	5.68	5.68451	5.27271	7.10793	7.22858	7.45724	EPH receptor B1	EPHB1	7.53948	5.54574	7.26458	2.19516
11736461_at	5.71332	5.43187	6.20098	3.75378	3.95745	3.77811	5.45484	5.26778	5.70545	RAB3B, member RAS oncogene family	RAB3B	5.78206	3.82978	5.47602	2.1873
11722686_a_at	6.48065	6.48107	6.86627	5.20994	5.60048	5.30286	5.58394	5.88764	5.30637	leukemia inhibitory factor receptor alpha	LIFR	6.60933	5.37109	5.59265	2.18474
11742922_at	7.32705	7.22849	7.67182	6.63197	6.63068	5.81239	6.21724	6.43666	5.99397	lysosomal protein transmembrane 5	LAPTM5	7.40912	6.35835	6.21595	2.17644
11762393_a_at	5.88968	5.7602	6.45322	4.08327	4.52518	4.80131	5.37432	5.49848	5.25096	ventricular zone expressed PH domain homolog 1 (zebrafish)	VEPH1	6.03436	4.46992	5.37459	2.16162
11763997_a_at	8.20544	8.18245	8.9441	6.98876	7.13969	6.87979	7.57191	7.7232	7.7232	interleukin 31 receptor A	IL31RA	8.444	7.00275	7.67277	2.15284
11736813_at	6.63998	6.62708	7.40001	4.61224	4.88695	4.65853	7.0656	6.86331	6.62708	programmed cell death 1 ligand 2	PDCD1LG2	6.88902	4.71924	6.852	2.14861
11717742_a_at	5.20321	5.07372	5.54336	4.19819	4.48743	4.24734	4.00204	4.26058	3.83684	G protein-coupled receptor, family C, group 5, member C	GPRC5C	5.27343	4.31099	4.03315	2.14557
11744776_a_at	10.8716	10.8455	10.8341	9.80691	9.56761	9.01282	10.0895	10.217	9.8263	nicotinamide N-methyltransferase	NNMT	10.8504	9.46245	10.0442	2.13914
11763834_a_at	7.0231	7.09651	7.01236	5.84652	5.93282	5.94637	6.05943	6.11859	5.79432	protein phosphatase 1, regulatory (inhibitor) subunit 1C	PPP1R1C	7.04399	5.90857	5.99078	2.13512
11715430_a_at	12.7088	12.6363	12.7224	11.7293	11.6247	11.5704	11.6384	11.4666	11.5609	aldo-keto reductase family 1, member B1 (aldose reductase)	AKR1B1	12.6891	11.6414	11.5553	2.12991
11729385_at	5.16445	5.12207	5.98897	4.42711	4.07441	4.47343	4.30774	4.32026	4.41804	forkhead box F1	FOXF1	5.42516	4.32498	4.34868	2.12628
11757654_x_at	9.48614	9.47154	9.56322	8.15314	8.04271	8.51672	8.61108	8.5878	8.61108	uncoupling protein 2 (mitochondrial, proton carrier)	UCP2	9.50697	8.23753	8.60332	2.12365
11724577_a_at	7.5589	7.37073	7.64753	6.56579	6.30093	6.32393	6.421	6.24015	6.81785	cholecystokinin	CCK	7.52572	6.39688	6.493	2.11518
11755648_a_at	10.2575	10.1113	10.8688	8.7541	8.59371	8.20746	10.1868	10.1495	10.1108	microtubule associated monoxygenase, calponin and LIM domain containing 2	MICAL2	10.4125	8.51843	10.149	2.11229
11727712_at	3.95448	3.56172	5.70176	3.63781	3.45231	3.42562	3.15233	3.06848	3.22924	plexin A4	PLXNA4	4.40599	3.50525	3.15002	2.11163
11721876_s_at	10.698	10.8177	10.1823	8.58545	9.53991	10.1602	9.31924	9.16892	10.161	solute carrier family 7 (anionic amino acid transporter light chain, xc- system), member 11	SLC7A11	10.566	9.42853	9.54972	2.10948
11715918_s_at	5.81194	5.8495	6.81312	4.31561	4.34507	4.30715	5.86265	6.12207	5.54954	CD24 molecule	CD24	6.15819	4.32261	5.84475	2.106
11720087_a_at	10.0441	10.172	10.045	8.33521	8.82495	9.42	8.84966	9.05851	9.59029	nucleobindin 2	NUCB2	10.087	8.86005	9.16615	2.10514
11716804_at	6.37591	6.13749	6.42354	5.32647	5.44029	5.48748	5.19522	5.21156	4.77636	pleckstrin homology domain containing, family A (phosphoinositide binding specific) member 2	PLEKHA2	6.31231	5.41808	5.06104	2.10344
11728232_a_at	4.4542	4.72528	5.27804	3.66263	3.23282	3.18648	4.23149	4.31678	3.85832	claudin 1	CLDN1	4.81917	3.36064	4.13553	2.10101
11721875_at	9.95768	9.99915	9.3578	7.84084	8.73932	9.26955	8.59311	8.42843	9.33448	solute carrier family 7 (anionic amino acid transporter light chain, xc- system), member 11	SLC7A11	9.77155	8.61657	8.78534	2.10029
11759630_at	6.49662	6.61957	6.2672	4.84982	5.58844	5.37791	5.39968	5.29026	5.84392	G patch domain containing 2	GPATCH2	6.46113	5.27206	5.51129	2.09865
11746856_a_at	8.37698	8.07028	9.75571	7.79549	7.59544	6.88642	7.75806	7.7139	8.26287	serpin peptidase inhibitor, clade E (nexin, plasminogen activator inhibitor type 1), member 1	SERPINE1	8.73432	7.42579	7.91161	2.09308
11764077_s_at	6.0705	6.18415	6.86297	5.21587	5.69428	5.38805	4.95119	5.34836	5.25349	EGF-like repeats and discoidin I-like domains 3	EDIL3	6.37254	5.43273	5.18434	2.09072
11761440_a_at	8.3228	8.04083	8.5199	6.67882	6.39713	5.95458	8.11633	8.22967	8.01533	microtubule associated monoxygenase, calponin and LIM domain containing 2	MICAL2	8.29451	6.34351	8.12044	2.0886
11747751_s_at	7.43029	7.2819	7.32729	6.65537	6.55192	6.53076	5.91115	5.92282	6.15911	solute carrier family 2 (facilitated glucose transporter), member 14 /// solute carrier family 2 (facilitated glucose transporter), member 3	SLC2A14 /// SLC2A3	7.34649	6.57935	5.9977	2.082
11737041_a_at	8.72743	8.56594	8.90396	6.49987	6.99355	7.41775	8.13734	8.30642	8.69979	pleckstrin homology-like domain, family B, member 2	PHLDB2	8.73244	6.97039	8.38118	2.08011
11737043_x_at	8.64698	8.56633	8.71279	6.48913	6.8318	7.36486	8.18685	8.20598	8.46198	pleckstrin homology-like domain, family B, member 2	PHLDB2	8.64204	6.89526	8.28494	2.07331
11729450_at	7.04652	7.12882	7.26324	5.32396	5.9374	6.38796	6.18555	6.15661	6.57566	piccolo (presynaptic cytomatrix protein)	PCLO	7.14619	5.88311	6.30594	2.07293
11743367_a_at	5.98773	5.9631	7.08558	4.52236	5.22437	5.27794	5.61586	5.80983	5.31474	phospholipase C, beta 4	PLCB4	6.34547	5.00822	5.58014	2.07238
11726421_a_at	7.42606	7.38043	8.00462	6.33079	6.2985	6.35676	6.65295	6.72647	6.9535	amyloid beta (A4) precursor protein-binding, family B, member 1 interacting protein	APBB1IP	7.60371	6.32868	6.77764	2.07131
11723789_a_at	7.95023	7.87997	8.47354	6.57602	6.11493	6.29713	7.84172	7.77006	7.71975	family with sequence similarity 167, member A	FAM167A	8.10125	6.32936	7.77717	2.06763
11737042_s_at	7.66027	7.68462	7.96013	5.76205	5.7911	6.53316	7.32093	7.32191	7.6253	pleckstrin homology-like domain, family B, member 2	PHLDB2	7.76834	6.02877	7.42271	2.05993
11755745_x_at	9.48756	9.39778	9.22345	8.15725	8.01883	7.95938	8.66878	8.56283	8.60852	vascular endothelial growth factor A	VEGFA	9.3696	8.04515	8.61337	2.0567
11764072_s_at	5.45513	5.83386	6.18893	4.7883	4.79379	4.35594	4.95575	4.99982	4.8312	G protein-coupled receptor 17	GPR17	5.82598	4.64601	4.92892	2.0541
11740213_a_at	9.31971	9.39007	9.52522	8.09434	8.31141	7.83521	8.69202	8.6791	8.62834	transducin (beta)-like 1X-linked	TBL1X	9.41167	8.08032	8.66649	2.05375
11717275_s_at	6.90099	6.82499	7.18718	5.84405	4.94639	5.64014	6.32099	6.41816	6.4348	collagen, type V, alpha 1	COL5A1	6.97106	5.47686	6.39132	2.05191
11721840_at	9.14057	9.16132	9.97002	7.57625	7.81147	8.06294	8.81031	8.85542	9.21755	GLI pathogenesis-related 1	GLIPR1	9.42397	7.81689	8.96109	2.04909
11721428_a_at	9.72037	9.62128	9.80666	8.26032	8.08788	8.06572	8.98171	9.12953	9.57018	T-box 3	TBX3	9.7161	8.13797	9.22714	2.04705
11746359_a_at	10.3691	10.5385	10.3471	8.72739	9.12885	9.84233	9.32057	9.40072	9.89441	nucleobindin 2	NUCB2	10.4182	9.23286	9.53857	2.04558
11742423_a_at	4.22872	4.51785	4.64937	3.56272	3.56272	3.55711	3.27869	3.11236	3.52662	STEAP family member 2, metalloreductase	STEAP2	4.46531	3.56085	3.30589	2.04478
11722687_a_at	6.45322	6.71111	7.05044	5.36149	5.93959	5.45426	5.98126	5.97418	5.59736	leukemia inhibitory factor receptor alpha	LIFR	6.73825	5.58511	5.85093	2.02825
11715636_a_at	9.13145	8.86257	10.3591	8.59602	8.33723	7.75546	8.41061	8.51791	8.9679	serpin peptidase inhibitor, clade E (nexin, plasminogen activator inhibitor type 1), member 1	SERPINE1	9.45103	8.22957	8.63214	2.02816
11723490_at	10.8027	10.8655	10.9178	9.6599	9.65044	9.28202	10.2731	10.192	10.0239	glutamate-cysteine ligase, modifier subunit	GCLM	10.862	9.53079	10.163	2.02104
11720088_x_at	10.1728	10.3957	10.2337	8.6016	9.07581	9.74513	9.10051	9.20375	9.81135	nucleobindin 2	NUCB2	10.2674	9.14084	9.37187	2.01536
11722865_at	10.6012	10.5158	10.7025	9.53546	9.76055	9.06657	9.76055	9.75754	9.70164	neuropilin (NRP) and tolloid (TLL)-like 2	NETO2	10.6065	9.45419	9.73991	2.01313
11723561_x_at	6.64321	6.60862	6.55205	5.32468	5.48856	5.08901	5.91643	5.83986	5.89508	chromosome 11 open reading frame 75	C11orf75	6.60129	5.30075	5.88379	2.01255
11759549_a_at	9.44878	9.31652	10.0916	8.07121	8.01872	7.56143	9.36598	9.38185	9.26528	microtubule associated monoxygenase, calponin and LIM domain containing 2	MICAL2	9.61897	7.88379	9.3377	2.01143
11757769_s_at	12.0196	12.1168	12.5723	10.7335	10.8458	11.0111	11.4785	11.5064	11.793	vinculin	VCL	12.2363	10.8635	11.5927	2.01137
11723177_at	4.90531	5.0458	5.71555	4.35649	4.17365	3.55829	4.4423	4.56496	4.22571	Fraser syndrome 1	FRAS1	5.22222	4.02948	4.41099	2.00275
11737040_s_at	10.764	10.8367	10.9847	8.84933	9.21864	9.73383	10.3444	10.3618	10.7252	pleckstrin homology-like domain, family B, member 2	PHLDB2	10.8618	9.26727	10.4771	1.9856
11726314_a_at	5.91233	5.80559	6.2701	4.74176	4.89089	4.31753	5.30074	5.48733	5.30074	transducin (beta)-like 1X-linked	TBL1X	5.99601	4.65006	5.36294	1.9855
11725180_a_at	8.06545	8.04992	8.26136	6.69673	7.13584	7.08613	7.24463	7.36227	7.2973	runt-related transcription factor 2	RUNX2	8.12557	6.9729	7.3014	1.98402
11755103_a_at	5.26178	4.49048	5.08943	3.77691	3.82699	3.64129	4.23555	4.14868	4.12598	cytidine deaminase	CDA	4.94723	3.7484	4.17007	1.98343
11747581_a_at	8.25193	8.16686	8.68466	7.70705	7.5288	7.50624	7.02554	7.25424	7.27345	adenomatosis polyposis coli down-regulated 1-like	APCDD1L	8.36781	7.5807	7.18441	1.97967
11740091_s_at	5.59572	5.31395	6.2701	4.52715	4.83982	4.82222	4.79627	4.54616	4.91668	transmembrane protein 163	TMEM163	5.72659	4.72973	4.75304	1.9796
11751888_x_at	5.42208	4.91188	6.12146	4.68833	4.37523	4.45946	4.38001	4.47975	4.6171	collagen, type IV, alpha 6	COL4A6	5.48514	4.50767	4.49228	1.97954
11724488_at	6.76759	6.81731	5.96169	5.40245	5.58407	5.89789	5.5178	5.43098	5.35147	aldo-keto reductase family 1, member B10 (aldose reductase)	AKR1B10	6.51553	5.62814	5.43342	1.97898
11719488_at	5.34977	5.38451	6.41377	4.95119	4.86695	4.99854	4.66782	4.66126	4.25835	endothelin receptor type A	EDNRA	5.71602	4.93889	4.52914	1.9752
11733817_s_at	7.96618	8.34212	9.04438	7.54569	7.49238	7.54051	7.54569	7.52524	7.16869	four and a half LIM domains 1	FHL1	8.45089	7.52619	7.41321	1.9741
11740214_a_at	7.54578	7.49416	7.77257	6.47343	6.4732	5.94186	6.88305	7.0439	6.92507	transducin (beta)-like 1X-linked	TBL1X	7.60417	6.29616	6.95068	1.97349
11723372_a_at	7.97288	8.04777	8.06812	6.60424	7.13304	7.59434	6.92014	6.83341	7.23797	dedicator of cytokinesis 11	DOCK11	8.02959	7.11054	6.99717	1.96664
11756106_a_at	8.31435	8.23807	8.67459	7.4332	7.79539	7.22105	7.31153	7.29866	7.55339	SET binding protein 1	SETBP1	8.40901	7.48321	7.38786	1.96356
11729341_at	5.53992	5.50389	6.01147	4.19199	4.66618	4.50698	5.06039	5.06875	4.79056	POU class 2 homeobox 2	POU2F2	5.68509	4.45505	4.97323	1.96014
11720563_at	6.0995	6.20909	6.98613	5.32744	5.46668	5.00487	5.67443	5.62696	5.67443	plexin A2	PLXNA2	6.43157	5.26633	5.65861	1.95763
11722685_s_at	7.24855	7.35169	7.64096	6.30703	6.56892	6.41433	6.46697	6.38701	6.55485	leukemia inhibitory factor receptor alpha	LIFR	7.41374	6.43009	6.46961	1.95055
11757916_s_at	9.66732	9.74803	9.9695	8.37064	8.26366	8.32022	9.04032	9.28113	9.76563	T-box 3	TBX3	9.79495	8.31817	9.36236	1.93815
11757817_s_at	4.15626	4.23795	5.14674	3.14347	3.80343	3.68789	3.56216	3.50156	3.67253	brain abundant, membrane attached signal protein 1	BASP1	4.51365	3.54493	3.57875	1.9343
11755589_a_at	5.61469	5.52786	5.56081	4.63614	4.54839	4.37081	4.73871	4.73871	4.66364	dehydrogenase/reductase (SDR family) member 2	DHRS2	5.56779	4.51844	4.71368	1.93418
11736555_s_at	8.64149	8.60228	8.71333	8.13136	8.15885	8.00449	7.42335	7.16826	7.33187	solute carrier family 2 (facilitated glucose transporter), member 14 /// solute carrier family 2 (facilitated glucose transporter), member 3	SLC2A14 /// SLC2A3	8.65237	8.09823	7.30783	1.93099
11753421_a_at	7.86065	7.63464	8.15692	6.96526	6.70225	6.81507	7.10066	7.122	6.92097	Cbp/p300-interacting transactivator, with Glu/Asp-rich carboxy-terminal domain, 2	CITED2	7.88407	6.82753	7.04788	1.92701
11727782_a_at	9.78559	9.69851	9.99668	8.43749	8.70834	8.94531	8.82619	8.9769	9.39446	tropomyosin 4	TPM4	9.82693	8.69705	9.06585	1.92582
11727783_s_at	11.5624	11.5569	11.7726	10.3078	10.3908	10.8846	10.6955	10.7262	11.1138	tropomyosin 4	TPM4	11.6306	10.5277	10.8451	1.92413
11758221_s_at	8.07496	8.16555	7.75704	6.79349	7.13246	7.13606	7.0656	7.13503	7.07134	arrestin domain containing 3	ARRDC3	7.99918	7.02067	7.09066	1.92322
11747054_a_at	5.36954	5.32241	6.00816	4.34131	4.2096	4.05401	5.17901	4.87302	5.09362	family with sequence similarity 167, member A	FAM167A	5.5667	4.20164	5.04855	1.92067
11724424_at	8.20268	8.24321	8.7339	7.37684	7.17329	6.43938	8.28262	8.19509	7.2528	G protein-coupled receptor 68	GPR68	8.39326	6.99651	7.91017	1.91843
11755020_a_at	6.97549	6.85247	7.41543	5.49104	5.66354	5.74458	6.67848	6.62412	6.65546	solute carrier family 46, member 3	SLC46A3	7.08113	5.63305	6.65269	1.91622
11746985_s_at	9.43358	9.38576	9.61039	8.0597	8.03748	7.8025	8.93154	8.9677	9.44646	T-box 3	TBX3	9.47658	7.96656	9.11523	1.9128
11736424_a_at	5.55832	5.7298	5.84488	4.37044	4.21891	5.46286	4.54595	4.66299	5.39828	StAR-related lipid transfer (START) domain containing 4	STARD4	5.711	4.68407	4.86907	1.91113
11722200_s_at	6.97549	6.79573	7.72421	6.14086	6.3134	6.31986	6.24293	6.36342	6.0189	ADAM metallopeptidase domain 12	ADAM12	7.16514	6.25804	6.20841	1.90781
11728137_at	5.9864	6.02084	6.01147	4.33956	4.93663	4.51086	5.88487	5.53957	5.24003	X-linked Kx blood group (McLeod syndrome)	XK	6.00624	4.59568	5.55482	1.90658
11730993_a_at	5.27585	5.1891	5.29836	4.66898	4.51908	4.8654	4.04338	3.89147	3.95651	neuroligin 4, X-linked	NLGN4X	5.25444	4.68449	3.96379	1.90567
11726809_x_at	7.19048	7.27244	7.14816	6.45591	6.38469	6.43685	6.256	6.18133	5.9264	solute carrier family 12 (potassium/chloride transporters), member 8	SLC12A8	7.20369	6.42581	6.12124	1.90549
11736729_a_at	4.54884	4.1645	4.50683	3.56696	3.28588	3.2746	3.42837	3.67948	3.63045	regulating synaptic membrane exocytosis 2	RIMS2	4.40672	3.37581	3.57944	1.90408
11725931_at	9.61281	9.49855	9.52262	8.40684	8.61281	8.61351	8.44408	8.54428	9.07758	heat shock 70kDa protein 5 (glucose-regulated protein, 78kDa)	HSPA5	9.54466	8.54439	8.68865	1.90282
11725903_a_at	5.31647	5.15491	5.72327	4.08086	4.49634	4.43278	4.31154	4.62461	4.88473	zinc finger protein 502	ZNF502	5.39822	4.33666	4.60696	1.90054
11732913_a_at	5.49324	5.90027	5.7298	4.80231	4.61759	4.52027	4.79794	4.98527	4.99982	SP140 nuclear body protein	SP140	5.70777	4.64672	4.92768	1.89286
11727784_x_at	10.6849	10.7087	10.9619	9.42932	9.68533	10.1061	9.82281	9.95952	10.1887	tropomyosin 4	TPM4	10.7852	9.74024	9.99034	1.89198
11724490_x_at	6.57817	6.63666	5.9403	5.40792	5.37947	5.99622	5.48095	5.29026	5.2393	aldo-keto reductase family 1, member B10 (aldose reductase)	AKR1B10	6.38505	5.59453	5.33684	1.89127
11749777_s_at	9.49282	9.22067	8.78731	8.40854	8.36423	8.76591	8.07112	7.90693	7.96873	tripartite motif containing 16 /// tripartite motif containing 16-like	TRIM16 /// TRIM16L	9.16694	8.5129	7.98226	1.89127
11757793_s_at	9.60946	9.78109	10.1145	8.506	8.79368	9.16703	8.95319	8.93845	9.16251	tissue factor pathway inhibitor (lipoprotein-associated coagulation inhibitor)	TFPI	9.83502	8.82223	9.01805	1.88541
11729825_at	7.45502	7.47086	8.01602	6.57039	6.17084	6.20381	7.21492	7.1278	7.11399	BMP binding endothelial regulator	BMPER	7.6473	6.31501	7.15224	1.88384
11730731_s_at	7.80332	7.75448	7.89225	6.92193	6.87324	7.06734	6.66437	6.61407	7.28396	DnaJ (Hsp40) homolog, subfamily B, member 9	DNAJB9	7.81668	6.95417	6.85413	1.88235
11763170_s_at	7.73807	7.65064	7.7175	6.17198	5.88367	5.94921	7.76842	7.70147	7.26496	FOS-like antigen 2	FOSL2	7.70207	6.00162	7.57829	1.88181
11740656_a_at	11.027	11.0323	11.8896	9.90555	10.3749	10.0932	10.5141	10.6115	10.93	high mobility group AT-hook 2	HMGA2	11.3163	10.1245	10.6852	1.88091
11752208_a_at	3.33814	3.83671	4.42711	3.0713	2.92785	2.78051	3.0713	2.98824	2.90014	GATA binding protein 2	GATA2	3.86732	2.92655	2.98656	1.88004
11718399_s_at	8.47143	8.41649	9.28443	7.69112	7.57231	6.45352	8.50453	8.5425	8.13308	transglutaminase 2 (C polypeptide, protein-glutamine-gamma-glutamyltransferase)	TGM2	8.72412	7.23898	8.39337	1.87636
11750799_x_at	4.81764	4.79271	5.43669	3.96978	4.05086	3.80352	4.29961	4.27625	4.25178	interleukin 31 receptor A	IL31RA	5.01568	3.94139	4.27588	1.8752
11754918_s_at	7.029	7.1887	7.47048	5.50703	6.09194	6.80005	6.13214	6.18638	7.21658	3-hydroxy-3-methylglutaryl-CoA synthase 1 (soluble)	HMGCS1	7.22939	6.133	6.5117	1.8752
11715796_s_at	6.17853	6.29003	6.51815	4.04702	4.80096	6.46778	4.75315	4.98991	7.48564	lumican	LUM	6.3289	5.10525	5.7429	1.87232
11721841_at	8.05908	8.19103	8.61079	6.67633	7.06097	6.95755	7.74815	7.84041	8.02827	GLI pathogenesis-related 1	GLIPR1	8.28697	6.89828	7.87228	1.86825
11749335_x_at	7.84032	7.61069	7.70057	6.91576	6.70126	6.7021	6.79527	6.78531	7.00638	LIM and senescent cell antigen-like domains 2	LIMS2	7.71719	6.77304	6.86232	1.86544
11743010_at	8.31994	8.34118	8.35351	7.33363	7.19586	7.24358	7.78825	7.78978	7.28753	nuclear factor, interleukin 3 regulated	NFIL3	8.33821	7.25769	7.62186	1.86404
11717937_at	7.70272	7.82706	7.92311	7.64913	7.43822	6.72044	6.68685	6.58066	6.44016	chromosome 5 open reading frame 62	C5orf62	7.81763	7.26926	6.56923	1.86398
11757543_s_at	5.75534	5.92434	6.6009	4.76086	4.41256	4.98105	5.50234	5.26338	6.25752	myeloid-associated differentiation marker	MYADM	6.09353	4.71816	5.67441	1.8625
11721345_at	8.33489	8.18845	9.11536	7.50993	7.46316	7.55089	7.54569	7.43764	8.38858	pleckstrin 2	PLEK2	8.54624	7.50799	7.79064	1.86209
11734856_at	6.61892	6.43351	6.33561	5.0893	5.4665	6.03628	5.40971	5.47681	5.91912	ERO1-like beta (S. cerevisiae)	ERO1LB	6.46268	5.5307	5.60188	1.8614
11722654_s_at	5.39492	5.64595	5.58006	3.8785	4.36869	4.29041	5.06478	4.5414	5.73179	serine/threonine kinase 17a	STK17A	5.54031	4.1792	5.11266	1.85882
11719928_a_at	8.03289	8.0116	7.85741	7.13142	6.98323	7.39583	6.78372	6.95108	7.20944	lysine (K)-specific demethylase 5B	KDM5B	7.9673	7.17016	6.98141	1.85512
11758347_s_at	6.87353	6.92738	6.78077	5.69981	5.30514	5.92816	6.31817	6.03563	6.55409	DNA-damage-inducible transcript 3	DDIT3	6.86056	5.64437	6.30263	1.8494
11735046_at	5.62125	5.29227	5.96844	4.43809	4.65011	4.34745	5.12894	5.37517	4.50611	ATPase, H+ transporting, lysosomal 38kDa, V0 subunit d2	ATP6V0D2	5.62732	4.47855	5.0034	1.84848
11743096_at	7.20614	7.20731	7.03293	5.28574	5.31142	5.8943	6.89911	7.01579	7.16888	transmembrane protein 65	TMEM65	7.14879	5.49715	7.02793	1.84837
11730423_a_at	7.06459	7.06609	7.58885	6.63356	6.50726	6.32185	6.25865	6.23647	6.17268	adenomatosis polyposis coli down-regulated 1-like	APCDD1L	7.23984	6.48756	6.2226	1.84646
11728156_s_at	7.22604	7.30043	8.05082	6.29315	6.7531	6.73632	6.6287	6.57955	6.85572	laccase (multicopper oxidoreductase) domain containing 1	LACC1	7.52576	6.59419	6.68799	1.84635
11732567_at	6.37954	6.35456	6.79195	5.62013	5.42775	5.93635	5.59698	5.80668	5.35638	myelin basic protein	MBP	6.50868	5.66141	5.58668	1.8463
11728253_a_at	6.69599	6.75509	7.35096	5.68924	5.73051	5.30559	6.84632	6.79493	5.94049	nicotinamide nucleotide adenylyltransferase 2	NMNAT2	6.93401	5.57511	6.52724	1.844
11736556_s_at	8.44319	8.45815	8.3738	7.97766	7.71755	7.8168	7.28499	7.15155	7.31689	solute carrier family 2 (facilitated glucose transporter), member 14 /// solute carrier family 2 (facilitated glucose transporter), member 3	SLC2A14 /// SLC2A3	8.42505	7.83734	7.25114	1.8414
11745845_a_at	9.33364	9.38174	9.59573	8.28323	8.43799	8.70912	8.56884	8.63657	8.71679	NME/NM23 family member 7	NME7	9.43703	8.47678	8.64073	1.83818
11739527_a_at	8.92384	8.93184	8.85295	8.82958	8.59589	8.56968	7.27411	7.43862	7.44169	secreted and transmembrane 1	SECTM1	8.90287	8.66505	7.38481	1.83775
11728668_x_at	10.2637	9.96294	9.56666	9.15823	9.1629	9.54172	8.81476	8.77244	8.87369	tripartite motif containing 16	TRIM16	9.93109	9.28761	8.8203	1.83672
11749257_a_at	9.76322	9.60104	9.76514	8.58524	8.43097	8.69951	8.73388	8.90457	9.65963	homocysteine-inducible, endoplasmic reticulum stress-inducible, ubiquitin-like domain member 1	HERPUD1	9.7098	8.57191	9.09936	1.83295
11721839_at	9.81736	9.76855	10.3713	8.56468	8.65976	8.72996	9.46487	9.53137	9.71912	GLI pathogenesis-related 1	GLIPR1	9.98573	8.65147	9.57179	1.83287
11740097_a_at	8.56884	8.55174	8.8245	7.23619	7.38058	7.14977	8.14287	8.08929	8.64842	T-box 3	TBX3	8.64836	7.25552	8.29353	1.83254
11721700_a_at	6.88211	6.92494	6.92022	6.15207	6.40119	6.6591	5.73422	5.74735	5.53387	RAS-like, estrogen-regulated, growth inhibitor	RERG	6.90909	6.40412	5.67181	1.82909
11726041_x_at	8.36572	8.27629	8.88383	7.07752	7.4853	7.12257	7.71557	7.84869	8.58521	serine/threonine kinase 17b	STK17B	8.50862	7.22846	8.04982	1.827
11719247_at	6.27959	6.4385	6.64548	5.49976	5.84299	5.27826	5.7506	5.84299	5.2965	absent in melanoma 1	AIM1	6.45453	5.54033	5.63003	1.82683
11751983_a_at	7.00107	6.77931	7.4275	5.76785	5.74961	5.48113	6.8196	6.8859	6.49939	epidermal growth factor receptor	EGFR	7.06929	5.6662	6.73496	1.82603
11752739_s_at	8.21841	8.06711	8.05365	7.52196	7.623	7.37255	6.97547	7.01275	6.96398	solute carrier family 2 (facilitated glucose transporter), member 14 /// solute carrier family 2 (facilitated glucose transporter), member 3	SLC2A14 /// SLC2A3	8.11306	7.50584	6.98407	1.82526
11763206_at	6.01976	5.98173	6.89346	4.81899	5.21832	4.12901	6.52488	6.67172	5.22113	SH3 domain containing ring finger 2	SH3RF2	6.29832	4.72211	6.13924	1.82468
11722199_at	7.6039	7.5484	8.57864	7.0656	7.11616	6.87676	7.07339	7.04842	7.08333	ADAM metallopeptidase domain 12	ADAM12	7.91032	7.01951	7.06838	1.82307
11727192_at	5.36356	5.47681	5.75364	4.75845	4.90299	4.71447	4.6226	4.43595	4.55659	acyl-CoA thioesterase 4	ACOT4	5.53134	4.79197	4.53838	1.82281
11720163_at	8.39624	8.33237	8.84883	7.19452	7.22393	6.95476	8.0947	8.13016	8.36806	vascular endothelial growth factor C	VEGFC	8.52581	7.1244	8.19764	1.82108
11732542_at	6.49654	6.47151	7.0439	6.4174	5.92833	6.39221	5.02262	5.25501	5.82546	tripartite motif containing 7	TRIM7	6.67065	6.24598	5.3677	1.81984
11722982_a_at	9.45962	9.56512	9.30514	8.04322	8.79861	10.0484	8.06918	7.83797	8.68609	lysosomal trafficking regulator	LYST	9.44329	8.96342	8.19774	1.81845
11725104_a_at	8.29747	8.13781	8.59756	7.16425	7.10823	6.91796	7.92464	8.0182	7.75913	epidermal growth factor receptor	EGFR	8.34428	7.06348	7.90066	1.81782
11721842_a_at	9.91578	10.0123	10.7135	8.7837	8.60838	8.71875	9.98008	10.0339	10.0007	GLI pathogenesis-related 1	GLIPR1	10.2139	8.70361	10.0049	1.81456
11759929_at	4.9311	4.97863	6.19473	4.56496	4.78466	4.49815	4.24103	4.56496	4.39855	NADPH oxidase, EF-hand calcium binding domain 5	NOX5	5.36815	4.61592	4.40151	1.81433
11723559_a_at	5.70048	5.45149	5.46768	4.6392	4.64781	4.11538	4.88319	4.96831	4.82944	chromosome 11 open reading frame 75	C11orf75	5.53988	4.46746	4.89365	1.8142
11729263_x_at	7.42119	7.30352	7.38043	6.37473	6.47889	5.97193	6.78223	6.80809	6.645	serpin peptidase inhibitor, clade B (ovalbumin), member 9	SERPINB9	7.36838	6.27518	6.7451	1.81282
11715514_a_at	9.81612	9.75405	9.83989	8.68397	8.54084	8.87381	8.84256	8.99478	9.7363	homocysteine-inducible, endoplasmic reticulum stress-inducible, ubiquitin-like domain member 1	HERPUD1	9.80335	8.69954	9.19121	1.81249
11763171_at	6.82307	6.46929	6.75429	5.40285	5.12286	5.28721	6.34514	6.53057	6.26277	FOS-like antigen 2	FOSL2	6.68221	5.27098	6.37949	1.81124
11722543_at	7.96264	8.15239	8.1625	6.02582	6.7493	7.08852	7.73289	7.67211	8.15522	transient receptor potential cation channel, subfamily C, member 1	TRPC1	8.09251	6.62121	7.85341	1.80901
11719826_x_at	7.91456	7.99077	7.90968	6.2982	6.94298	7.0991	7.30438	7.36128	7.49431	sterile alpha motif and leucine zipper containing kinase AZK	ZAK	7.93834	6.78009	7.38666	1.80871
11725158_at	8.31697	8.35755	9.0207	6.96406	7.36994	6.94488	8.31658	8.40674	8.2692	six transmembrane epithelial antigen of the prostate 1	STEAP1	8.56508	7.09296	8.33084	1.80647
11758102_s_at	5.48849	5.68725	6.83257	5.17487	5.17739	5.21156	5.16801	4.93775	5.25582	transmembrane protein 163	TMEM163	6.00277	5.18794	5.12053	1.80067
11727765_at	5.56971	5.4962	6.10059	3.78004	4.39925	4.74551	5.33241	5.15656	5.84299	basonuclin 2	BNC2	5.72217	4.30827	5.44399	1.79756
11727913_a_at	6.20131	6.03306	6.58638	5.57562	5.18997	5.43895	5.57562	5.36	5.42946	formin-like 1	FMNL1	6.27358	5.40152	5.45503	1.79665
11742025_a_at	6.51239	6.65439	6.90564	5.41348	5.46189	4.53456	6.76759	7.00575	5.90358	nicotinamide nucleotide adenylyltransferase 2	NMNAT2	6.69081	5.13664	6.55898	1.79377
11721838_a_at	9.5055	9.77249	10.2197	8.40292	8.54934	8.63919	9.40878	9.41541	9.52242	GLI pathogenesis-related 1	GLIPR1	9.83255	8.53049	9.44887	1.79362
11756285_s_at	11.3504	11.49	11.6873	10.3084	10.6894	11.1329	10.4329	10.604	10.8331	insulin-like growth factor 2 mRNA binding protein 3	IGF2BP3	11.5092	10.7102	10.6233	1.79311
11747591_a_at	9.69814	9.86269	10.429	8.56175	8.64047	8.71283	9.62217	9.62563	9.7677	GLI pathogenesis-related 1	GLIPR1	9.9966	8.63835	9.67183	1.79192
11750313_x_at	9.04433	9.17365	9.16745	8.24925	8.06806	7.78985	8.56884	8.51026	8.56884	vascular endothelial growth factor A	VEGFA	9.12848	8.03572	8.54931	1.78505
11720022_a_at	3.66282	4.07065	4.7463	3.56272	3.1953	3.12045	3.09881	3.4149	3.56272	membrane metallo-endopeptidase	MME	4.15992	3.29282	3.35881	1.78275
11719929_a_at	8.58081	8.55884	8.43373	7.69428	7.89589	8.14992	7.29451	7.49965	7.61957	lysine (K)-specific demethylase 5B	KDM5B	8.52446	7.91337	7.47124	1.78034
11740143_s_at	6.93938	7.01072	6.98276	5.96396	6.46119	6.64233	5.42333	5.79667	6.58683	BEN domain containing 6	BEND6	6.97762	6.35583	5.93561	1.78003
11729579_at	11.1771	11.2238	11.6061	10.1216	10.4241	10.4619	10.7282	10.7702	10.5183	cadherin 13, H-cadherin (heart)	CDH13	11.3357	10.3359	10.6722	1.77972
11747139_a_at	8.53954	8.53596	8.87853	7.07752	7.66051	7.77019	7.87917	8.00182	8.53736	RAS p21 protein activator (GTPase activating protein) 1	RASA1	8.65135	7.50274	8.13945	1.77799
11758014_s_at	10.7213	10.8537	10.9985	9.78311	10.2424	10.3392	9.94662	10.0132	9.84099	transforming growth factor, beta receptor 1	TGFBR1	10.8578	10.1216	9.93359	1.77799
11749644_s_at	7.83118	8.0811	8.30609	6.71245	7.07989	7.47184	7.15282	7.21407	7.83284	zinc finger E-box binding homeobox 1	ZEB1	8.07279	7.08806	7.39991	1.77622
11729348_at	4.5969	4.95634	4.50371	3.19436	3.85715	4.24744	4.1225	3.66117	4.05899	high mobility group nucleosome binding domain 5	HMGN5	4.68565	3.76632	3.94755	1.77611
11752562_x_at	7.7812	7.65028	8.15121	6.79663	6.92638	6.69222	7.46509	7.30089	7.01862	cadherin 13, H-cadherin (heart)	CDH13	7.8609	6.80508	7.26154	1.77472
11716450_s_at	8.1618	8.03379	8.47527	7.30225	7.09242	6.79273	7.74116	7.74572	7.71139	raftlin, lipid raft linker 1	RFTN1	8.22362	7.06246	7.73276	1.77277
11742471_a_at	5.6108	5.64595	6.06556	5.13837	4.68665	5.13837	4.79381	4.97078	4.97078	androgen receptor	AR	5.7741	4.9878	4.91179	1.77069
11732550_at	3.65732	3.91783	4.25743	2.99889	3.24491	3.10069	3.24452	3.11332	3.02939	prostaglandin E receptor 2 (subtype EP2), 53kDa	PTGER2	3.94419	3.11483	3.12908	1.76815
11717131_a_at	6.14358	6.17347	6.11895	5.57568	5.64705	6.25759	4.75543	4.81525	4.88772	AHNAK nucleoprotein 2	AHNAK2	6.14533	5.82677	4.81947	1.76812
11743366_a_at	4.077	4.28722	5.13063	3.3914	3.56272	3.49816	4.08086	3.99303	3.53435	phospholipase C, beta 4	PLCB4	4.49828	3.48409	3.86941	1.76728
11721545_x_at	7.53591	7.68788	7.93666	6.22057	6.80605	6.93214	6.93883	6.88481	7.60946	zinc finger E-box binding homeobox 1	ZEB1	7.72015	6.65292	7.14437	1.76725
11759565_a_at	6.22512	6.03865	5.93755	5.12341	5.2978	5.43281	5.11181	5.08389	5.42946	SPEG complex locus	SPEG	6.0671	5.28468	5.20839	1.76611
11722134_a_at	5.5927	6.08682	6.41057	5.11231	4.79271	5.13751	4.9973	5.02922	6.18974	tumor necrosis factor receptor superfamily, member 25	TNFRSF25	6.03003	5.01417	5.40542	1.76569
11715465_at	8.78085	8.44078	8.85909	7.60788	7.35025	7.51271	8.26804	8.23153	8.27352	insulin-like growth factor binding protein 4	IGFBP4	8.69357	7.49028	8.2577	1.7649
11755151_a_at	7.15826	7.00183	7.24216	5.5954	6.00255	6.57127	6.13818	6.30093	7.28286	aryl hydrocarbon receptor nuclear translocator-like	ARNTL	7.13408	6.05641	6.57399	1.76404
11722153_s_at	7.45359	7.62492	8.09548	6.20328	6.46866	6.46359	7.36911	7.41853	7.51926	sphingomyelin synthase 2	SGMS2	7.72466	6.37851	7.43563	1.76246
11755374_a_at	7.53276	7.57752	7.10413	6.55219	6.83989	6.56249	6.70983	6.65439	6.20568	HECT and RLD domain containing E3 ubiquitin protein ligase 5	HERC5	7.4048	6.65152	6.5233	1.76222
11749016_a_at	4.70326	4.76554	4.70326	3.99054	3.6809	3.42951	4.29031	3.93072	4.12598	adenosine monophosphate deaminase 3	AMPD3	4.72402	3.70032	4.11567	1.76055
11727552_at	9.8894	9.6901	9.61053	8.77059	8.65455	8.75511	9.22631	9.27546	8.81343	frizzled family receptor 2	FZD2	9.73001	8.72675	9.10507	1.7582
11759177_at	4.3909	4.52664	5.2025	3.554	3.554	3.96405	3.76856	3.93818	4.57975	mannosidase, alpha, class 1A, member 1	MAN1A1	4.70668	3.69068	4.0955	1.75758
11735587_a_at	7.86638	7.86609	7.95897	6.04511	6.2168	6.53709	7.93637	7.93906	7.83344	potassium voltage-gated channel, subfamily H (eag-related), member 1	KCNH1	7.89715	6.26633	7.90296	1.75626
11753001_a_at	8.10847	7.97937	7.87503	7.36499	7.28059	6.84632	7.27285	7.26038	7.03628	peroxisome proliferator-activated receptor gamma	PPARG	7.98762	7.16397	7.18984	1.75409
11733646_x_at	10.721	10.8575	10.8413	9.51539	9.57881	9.51539	10.6184	10.5373	10.225	kynureninase	KYNU	10.8066	9.53653	10.4603	1.75103
11716999_a_at	9.53501	9.58352	9.69828	8.15823	8.57342	8.94389	8.79929	8.92071	9.3917	RAS p21 protein activator (GTPase activating protein) 1	RASA1	9.6056	8.55851	9.03724	1.75046
11733181_at	6.41107	6.80996	7.09054	5.84702	6.12087	6.58094	5.6169	5.36669	6.25769	ets variant 1	ETV1	6.77052	6.18295	5.74709	1.74776
11716210_at	9.09381	9.07037	9.532	8.51769	8.24482	8.32815	8.46139	8.53707	8.47704	Cbp/p300-interacting transactivator, with Glu/Asp-rich carboxy-terminal domain, 2	CITED2	9.23206	8.36355	8.49184	1.74638
11746008_x_at	7.24855	7.16902	7.81776	4.89862	5.63631	6.16547	7.59212	7.55453	7.80145	nexilin (F actin binding protein)	NEXN	7.41178	5.5668	7.64937	1.74556
11759631_at	7.59353	7.70209	8.01035	6.48606	6.33952	6.81668	7.34414	7.50675	7.3019	triple functional domain (PTPRF interacting)	TRIO	7.76866	6.54742	7.38426	1.7445
11723820_a_at	5.62503	5.60334	5.58285	4.08764	4.25322	4.47119	5.24124	5.38856	5.36522	SMAD specific E3 ubiquitin protein ligase 2	SMURF2	5.60374	4.27069	5.33167	1.7442
11759308_s_at	7.4278	7.34833	7.82737	6.30698	6.64296	6.60766	6.98287	7.17497	6.67736	membrane associated guanylate kinase, WW and PDZ domain containing 1	MAGI1	7.5345	6.5192	6.94507	1.74396
11759738_at	9.00331	8.84375	8.95292	8.1304	8.05669	8.74071	7.70013	7.67599	8.4829	transmembrane emp24 protein transport domain containing 4	TMED4	8.93333	8.30927	7.95301	1.74374
11743514_a_at	5.94277	5.76073	6.47023	4.8026	5.15573	4.37231	6.15342	5.77508	5.27743	laminin, gamma 2	LAMC2	6.05791	4.77688	5.73531	1.74329
11717103_s_at	10.1568	10.2257	10.4786	8.74919	9.25995	9.22624	9.91132	9.84274	9.92202	solute carrier family 38, member 1	SLC38A1	10.287	9.07846	9.89203	1.74323
11741510_a_at	9.82072	9.74824	9.95699	8.86864	8.63767	8.89588	8.96919	9.03788	9.83369	homocysteine-inducible, endoplasmic reticulum stress-inducible, ubiquitin-like domain member 1	HERPUD1	9.84198	8.80073	9.28025	1.7429
11734686_x_at	7.11702	7.26548	7.57838	5.78404	6.43567	6.40295	6.76698	6.40435	7.33973	zinc finger E-box binding homeobox 1	ZEB1	7.32029	6.20755	6.83702	1.7387
11716987_a_at	7.71241	7.70511	7.96861	6.52066	6.27602	7.55269	6.79562	7.08905	7.7546	3-hydroxy-3-methylglutaryl-CoA synthase 1 (soluble)	HMGCS1	7.79538	6.78312	7.21309	1.73781
11754606_a_at	11.2872	11.5551	11.2251	9.98451	10.4428	11.2539	10.3272	10.2539	11.0902	heat shock protein 90kDa beta (Grp94), member 1 /// microRNA 3652	HSP90B1 /// MIR3652	11.3558	10.5604	10.5571	1.73751
11716663_a_at	11.6656	11.6116	10.4706	10.6343	10.4091	11.7608	10.0672	9.90957	9.93487	growth differentiation factor 15	GDF15	11.2493	10.9347	9.97055	1.73705
11741447_s_at	5.86594	5.64595	5.40746	4.80096	5.14447	5.43479	4.4959	4.55922	4.63458	ribonuclease, RNase A family, 4	RNASE4	5.63978	5.12674	4.56323	1.73483
11758145_s_at	5.24458	5.7773	5.62707	4.5857	4.85143	4.68483	4.80266	4.80248	4.80266	leukemia inhibitory factor receptor alpha	LIFR	5.54965	4.70732	4.8026	1.7347
11719487_a_at	8.10359	7.85442	8.09571	6.99259	6.96526	6.78157	7.58255	7.53466	7.50976	laminin, beta 3	LAMB3	8.0179	6.91314	7.54232	1.72928
11718723_at	7.23052	7.18694	6.99246	6.23648	6.36337	6.37799	6.41444	6.27168	6.43096	arrestin domain containing 3	ARRDC3	7.13664	6.32595	6.37236	1.72606
11749455_a_at	8.61775	8.57164	8.39531	7.70708	7.9236	8.16272	7.36874	7.58713	7.70705	lysine (K)-specific demethylase 5B	KDM5B	8.52823	7.93114	7.5543	1.7237
11760254_at	5.40027	4.85262	5.60049	4.00592	4.22601	4.55389	4.3344	4.4111	5.46599	Interferon-induced protein 44	IFI44	5.28446	4.26194	4.73716	1.72299
11727984_at	5.29429	5.25349	5.85337	3.64824	4.13093	3.97636	5.29429	5.41613	5.64231	odz, odd Oz/ten-m homolog 3 (Drosophila)	ODZ3	5.46705	3.91851	5.45091	1.71992
11741912_a_at	11.9917	12.088	11.8373	10.5749	11.1386	11.7338	10.9722	10.9291	11.7937	heat shock protein 90kDa beta (Grp94), member 1 /// microRNA 3652	HSP90B1 /// MIR3652	11.9723	11.1491	11.2317	1.71948
11763281_s_at	6.41144	6.32637	6.6009	5.66742	5.60048	6.50202	5.1193	4.88722	6.21476	ribosomal protein L23a pseudogene 7 /// ribosomal protein L23a pseudogene 82	RPL23AP7 /// RPL23AP82	6.44623	5.9233	5.40709	1.71837
11719824_at	8.63138	8.77031	8.85934	7.43929	7.91864	8.02827	8.04779	8.11838	8.29066	sterile alpha motif and leucine zipper containing kinase AZK	ZAK	8.75368	7.7954	8.15228	1.71694
11748624_a_at	11.4719	11.1545	10.7117	10.3245	10.1486	10.3742	10.377	10.366	10.4172	hypoxia up-regulated 1	HYOU1	11.1127	10.2824	10.3867	1.71487
11725934_x_at	13.324	13.2513	13.1024	12.3264	12.2624	12.7634	12.346	12.2057	12.7869	heat shock 70kDa protein 5 (glucose-regulated protein, 78kDa)	HSPA5	13.2259	12.4508	12.4462	1.71401
11734959_at	5.68161	5.74841	6.24918	4.03578	4.71543	4.03038	6.07015	5.91418	5.92907	thyrotropin-releasing hormone degrading enzyme	TRHDE	5.89307	4.26053	5.97113	1.71384
11721790_s_at	6.26177	6.03191	6.56662	4.68944	5.04262	5.17594	6.07933	6.03909	6.03191	protein tyrosine phosphatase, receptor type, D	PTPRD	6.28677	4.96933	6.05011	1.71362
11736730_a_at	4.38697	4.29608	4.73186	3.89718	3.45412	3.39619	3.9508	3.58077	3.89718	regulating synaptic membrane exocytosis 2	RIMS2	4.47164	3.5825	3.80958	1.7119
11721756_a_at	6.521	6.43501	6.79527	5.32091	4.93789	4.91935	6.75429	6.43501	6.48534	DENN/MADD domain containing 2A	DENND2A	6.58376	5.05938	6.55821	1.71115
11758578_s_at	6.79341	7.09459	7.12538	5.67915	6.27033	6.09357	6.06612	6.44346	6.82716	AE binding protein 2	AEBP2	7.00446	6.01435	6.44558	1.71059
11751647_a_at	6.55643	6.57994	6.98469	5.27934	5.45463	5.94995	6.1169	6.05539	6.74086	interleukin 7 receptor	IL7R	6.70702	5.56131	6.30438	1.71021
11751935_a_at	6.28045	6.29273	5.85309	4.95269	5.29363	5.66971	5.36962	5.39537	5.53095	epidermal growth factor	EGF	6.14209	5.30534	5.43198	1.70933
11757982_s_at	8.78509	8.87944	9.04093	6.98114	7.93892	8.23211	8.43768	8.43768	8.74696	kinesin family member 21A	KIF21A	8.90182	7.71739	8.54077	1.70851
11751302_a_at	9.09908	9.07576	9.35223	7.8012	7.83655	8.27202	8.78922	8.66731	9.06964	twinfilin, actin-binding protein, homolog 1 (Drosophila)	TWF1	9.17569	7.96992	8.84206	1.70492
11721877_s_at	7.87862	7.82414	8.5046	7.19814	7.26988	7.21195	7.38331	7.3581	7.38035	metallothionein 1F	MT1F	8.06912	7.22665	7.37392	1.70389
11755444_a_at	6.19567	6.06791	6.24918	4.67342	4.97125	6.33905	5.51498	5.32399	5.5914	mucolipin 3	MCOLN3	6.17092	5.32791	5.47679	1.70358
11716665_s_at	11.2119	11.0227	9.82358	10.1462	9.97628	11.2583	9.61674	9.20392	9.31505	growth differentiation factor 15	GDF15	10.6861	10.4602	9.37857	1.70133
11716337_s_at	9.42813	9.55365	9.83901	8.3611	8.27892	9.32633	8.80122	8.65333	9.62853	insulin induced gene 1	INSIG1	9.60693	8.65545	9.02769	1.69979
11724295_at	5.7711	6.05792	6.37153	5.68333	5.53303	5.29255	5.16854	5.00444	5.13076	tetraspanin 18	TSPAN18	6.06685	5.50297	5.10125	1.69907
11734657_s_at	6.96034	7.07286	6.9627	6.63032	6.72428	6.43666	5.90082	5.67443	6.04233	solute carrier family 2 (facilitated glucose transporter), member 14 /// solute carrier family 2 (facilitated glucose transporter), member 3	SLC2A14 /// SLC2A3	6.99863	6.59708	5.87253	1.69799
11734821_at	7.27177	7.29727	7.6482	6.05627	6.27839	6.61032	6.80836	6.83091	7.27057	amyloid beta (A4) precursor protein-binding, family B, member 2	APBB2	7.40574	6.31499	6.96995	1.69734
11743129_at	3.43242	3.26318	4.31678	2.83234	2.93953	3.03668	2.76865	3.10349	2.7651	sortilin-related receptor, L(DLR class) A repeats containing	SORL1	3.6708	2.93618	2.87908	1.69721
11723863_a_at	7.25154	7.27079	7.62121	5.74792	6.7652	6.93506	6.56816	6.54018	7.15454	dedicator of cytokinesis 10	DOCK10	7.38118	6.48273	6.7543	1.69663
11733484_at	4.86299	4.81853	4.94855	3.79325	4.2095	4.07299	4.26058	4.26058	4.08743	piccolo (presynaptic cytomatrix protein)	PCLO	4.87669	4.02525	4.20286	1.69658
11749444_a_at	6.28232	5.9513	6.32724	5.48817	5.29469	4.95608	5.80909	5.63717	5.36568	carboxypeptidase A4	CPA4	6.18695	5.24631	5.60398	1.69562
11721547_s_at	8.22962	8.36112	8.81269	7.23351	7.63917	7.67593	7.53795	7.64483	8.50594	zinc finger E-box binding homeobox 1	ZEB1	8.46781	7.5162	7.89624	1.69536
11757948_s_at	7.66695	7.56979	7.33547	6.56955	6.52462	6.46263	7.12882	6.93619	6.95577	transducin (beta)-like 1X-linked	TBL1X	7.52407	6.51894	7.00692	1.69483
11748401_x_at	11.0371	11.1335	11.2134	9.81518	9.96163	10.257	10.7273	10.7658	10.6756	tropomyosin 4	TPM4	11.128	10.0113	10.7229	1.69453
11753598_a_at	6.50884	6.55392	7.05953	5.95141	5.81309	5.94123	6.1474	5.98669	5.84435	four and a half LIM domains 1	FHL1	6.70743	5.90191	5.99281	1.69357
11734858_at	6.10105	6.22021	5.94598	5.05799	5.33491	5.46236	5.22111	5.14657	5.75809	ERO1-like beta (S. cerevisiae)	ERO1LB	6.08908	5.28509	5.37526	1.69221
11723992_at	6.50996	6.83391	6.67207	4.90178	5.51791	5.66907	6.41039	6.54194	6.45322	phosducin-like	PDCL	6.67198	5.36292	6.46851	1.68911
11735743_at	3.50633	3.84971	3.91215	2.96202	2.92096	2.78438	2.94075	3.06092	3.33316	ADP-ribosylation factor-like 14	ARL14	3.75606	2.88912	3.11161	1.68845
11759303_at	9.27552	9.26717	9.61993	8.0993	8.27798	8.12797	9.01327	9.12607	9.14896	malignant fibrous histiocytoma amplified sequence 1	MFHAS1	9.38754	8.16842	9.0961	1.68796
11717008_a_at	9.43725	9.41259	9.74426	8.66098	8.8047	9.0058	8.72891	8.70332	8.76106	BCL2/adenovirus E1B 19kDa interacting protein 3-like	BNIP3L	9.53137	8.82383	8.7311	1.68635
11722850_a_at	7.56339	7.57574	7.98186	5.83178	6.01438	5.89304	8.11293	8.14395	7.72949	baculoviral IAP repeat containing 3	BIRC3	7.707	5.91307	7.99545	1.68498
11726996_at	9.99114	9.86728	10.025	9.36045	9.18586	9.47068	9.09087	9.07547	9.06722	PTEN induced putative kinase 1	PINK1	9.96114	9.339	9.07785	1.68496
11726385_a_at	9.7214	9.813	10.6761	9.22677	8.97765	8.74395	9.5977	9.57305	9.78697	metallothionein 1X	MT1X	10.0702	8.98279	9.65257	1.68471
11752577_at	8.87011	8.85684	9.09883	8.44506	8.34858	8.20054	8.03934	8.06484	8.04718	ferritin, heavy polypeptide 1	FTH1	8.94193	8.33139	8.05045	1.68296
11729580_s_at	8.73216	8.64008	9.02464	7.73624	7.98498	7.92027	8.34665	8.30857	7.99428	cadherin 13, H-cadherin (heart)	CDH13	8.79896	7.8805	8.2165	1.68233
11754911_x_at	6.68374	6.59853	7.08414	4.20296	4.91859	5.59135	7.09383	7.10879	7.32304	nexilin (F actin binding protein)	NEXN	6.7888	4.9043	7.17522	1.68067
11728697_a_at	7.0234	7.0246	6.86841	5.60454	6.08901	6.26256	6.77018	6.55219	6.06512	heat shock 70kDa protein 4-like	HSPA4L	6.97214	5.98537	6.4625	1.6797
11753127_a_at	5.81311	5.56895	6.14534	4.80719	4.38811	5.396	4.72195	5.26065	5.99397	aryl hydrocarbon receptor nuclear translocator-like	ARNTL	5.84247	4.86377	5.32552	1.67926
11746802_x_at	9.58492	9.68152	10.0255	8.84131	8.9871	9.23697	9.0005	9.0106	9.02071	BCL2/adenovirus E1B 19kDa interacting protein 3-like	BNIP3L	9.76398	9.02179	9.0106	1.67921
11718724_at	7.30309	7.40882	7.2296	6.19451	6.44989	6.71784	6.7177	6.54018	6.78368	arrestin domain containing 3	ARRDC3	7.31384	6.45408	6.68052	1.67776
11725686_a_at	5.61288	5.44285	5.8001	4.89109	5.01793	5.06102	5.06102	4.45084	4.75939	protein tyrosine phosphatase, receptor type, O	PTPRO	5.61861	4.99002	4.75708	1.67604
11755617_s_at	5.88314	5.67704	6.01147	4.59434	4.50776	4.45376	5.67443	5.69193	5.75618	EPH receptor B1	EPHB1	5.85721	4.51862	5.70752	1.67498
11748400_s_at	12.2125	12.3237	12.4167	11.0398	11.1669	11.4717	11.9279	11.9795	11.8639	tropomyosin 4	TPM4	12.3176	11.2261	11.9238	1.6733
11737903_a_at	5.01057	5.11611	5.28049	4.30833	4.48781	4.47571	4.41538	4.25132	4.42249	androgen receptor	AR	5.13572	4.42395	4.36306	1.67274
11725501_at	6.48372	6.5556	6.25773	6.35553	6.16586	5.86423	5.26548	5.12581	5.36563	AHNAK nucleoprotein	AHNAK	6.43235	6.12854	5.25231	1.67241
11725933_at	12.8246	12.7263	12.5803	11.8213	11.8422	12.3297	11.8042	11.7125	12.3073	heat shock 70kDa protein 5 (glucose-regulated protein, 78kDa)	HSPA5	12.7104	11.9977	11.9413	1.67121
11740218_a_at	5.69658	5.91833	6.75579	6.11469	6.08127	5.09624	5.28238	5.1735	4.56269	signal-regulatory protein beta-1 isoform 3-like /// signal-regulatory protein beta-1-like /// signal-regulatory protein beta 1	LOC100653194 /// LOC100653231 /// SIRPB1	6.12357	5.76407	5.00619	1.66837
11733187_a_at	7.18167	7.47578	7.4266	6.12621	5.84299	6.49997	6.85743	6.88255	7.52982	interleukin 7 receptor	IL7R	7.36135	6.15639	7.08993	1.66809
11743916_a_at	9.90943	9.80266	10.0435	9.11011	9.23332	9.00343	9.27039	9.33075	9.13545	Niemann-Pick disease, type C1	NPC1	9.91852	9.11562	9.24553	1.6678
11724554_s_at	7.67289	7.80457	8.05079	6.4467	6.52905	7.03565	7.60222	7.44891	7.56743	polycomb group ring finger 5	PCGF5	7.84275	6.67047	7.53952	1.66758
11754313_s_at	9.98682	9.85815	9.70473	8.91479	8.8771	8.78812	9.52086	9.49917	9.07314	ADP-ribosylation factor-like 4C	ARL4C	9.8499	8.86	9.36439	1.66752
11720708_a_at	8.37822	8.38101	8.27049	7.82661	7.61088	7.17452	7.7482	7.72854	7.54708	peroxisome proliferator-activated receptor gamma	PPARG	8.34324	7.53734	7.67461	1.66701
11748909_a_at	9.44772	9.38738	9.74727	8.59975	8.65461	9.12312	8.77962	8.74953	8.83728	BCL2/adenovirus E1B 19kDa interacting protein 3-like	BNIP3L	9.52746	8.79249	8.78881	1.66648
11753422_a_at	9.44772	9.38738	9.74727	8.59975	8.65461	9.12312	8.77962	8.74953	8.83728	BCL2/adenovirus E1B 19kDa interacting protein 3-like	BNIP3L	9.52746	8.79249	8.78881	1.66648
11725932_a_at	13.5601	13.4885	13.2925	12.616	12.5783	13.0329	12.5085	12.4852	13.0405	heat shock 70kDa protein 5 (glucose-regulated protein, 78kDa)	HSPA5	13.447	12.7424	12.6781	1.66646
11733891_at	9.50569	9.62054	9.6339	8.34087	8.80367	9.1948	8.76841	8.87345	9.12507	FK506 binding protein 14, 22 kDa	FKBP14	9.58671	8.77978	8.92231	1.66517
11727234_at	8.28758	8.26866	8.73962	7.00387	7.32544	7.19877	8.21271	8.30134	8.13827	ectopic P-granules autophagy protein 5 homolog (C. elegans)	EPG5	8.43195	7.17603	8.21744	1.66465
11736477_a_at	8.54151	8.26702	8.6014	6.60511	6.75429	7.32456	8.32115	8.44911	8.95674	elongation factor, RNA polymerase II, 2	ELL2	8.46998	6.89465	8.57567	1.66419
11750813_a_at	6.68026	6.50643	6.55033	6.25572	6.12577	6.22367	5.4232	5.6269	5.41002	receptor-interacting serine-threonine kinase 4	RIPK4	6.57901	6.20172	5.48671	1.66417
11763712_a_at	5.27522	4.86417	4.98117	3.96978	3.85896	4.4439	4.61828	4.58978	4.35322	protein phosphatase 1, regulatory (inhibitor) subunit 1C	PPP1R1C	5.04019	4.09088	4.52043	1.66386
11724117_x_at	6.02875	6.08321	5.91238	4.84601	5.44634	5.43063	5.2739	5.54046	5.10749	sterile alpha motif domain containing 9-like	SAMD9L	6.00812	5.24099	5.30728	1.66322
11754573_a_at	9.15637	9.13385	9.39413	8.41962	8.73977	8.96498	8.31318	8.22065	8.31531	lipin 1	LPIN1	9.22811	8.70812	8.28305	1.66155
11725054_a_at	6.53121	6.634	6.11972	5.62013	5.99875	6.38741	5.5059	5.54788	5.11599	histamine N-methyltransferase	HNMT	6.42831	6.0021	5.38993	1.66128
11757735_s_at	9.82007	9.84865	9.95905	9.01956	9.19081	9.36525	8.84056	8.8484	9.59988	DnaJ (Hsp40) homolog, subfamily B, member 9	DNAJB9	9.87592	9.19187	9.09628	1.66076
11730409_at	7.64617	7.51025	7.3099	6.63999	6.85729	7.11148	6.6066	6.65787	6.67021	ATP-binding cassette, sub-family C (CFTR/MRP), member 2	ABCC2	7.48877	6.86959	6.6449	1.6604
11720678_a_at	6.24496	6.17347	6.59783	5.91242	5.57727	5.4477	5.57769	5.47681	5.65414	cAMP responsive element binding protein 3-like 1	CREB3L1	6.33875	5.6458	5.56955	1.65988
11729707_at	9.7891	9.75301	9.99432	9.17783	8.8408	9.15635	8.9174	9.01668	9.59624	FK506 binding protein 1A, 12kDa	FKBP1A	9.84547	9.05832	9.17678	1.65625
11759667_a_at	8.83994	8.68049	8.47314	7.56867	7.97116	8.19545	7.81333	7.92832	8.14423	tetratricopeptide repeat domain 17	TTC17	8.66452	7.91176	7.96196	1.65596
11737511_a_at	6.42378	6.47123	6.42834	5.43443	5.95856	6.20641	5.51915	5.24804	5.91912	SP100 nuclear antigen	SP100	6.44112	5.86646	5.5621	1.655
11739927_s_at	6.96642	7.03293	7.2376	5.27839	5.70455	6.27632	6.79527	6.79527	7.2666	optic atrophy 1 (autosomal dominant)	OPA1	7.07898	5.75308	6.95238	1.65433
11728254_a_at	6.68725	6.57218	6.90099	5.78077	5.37697	5.03269	6.95496	6.93938	5.88089	nicotinamide nucleotide adenylyltransferase 2	NMNAT2	6.72014	5.39681	6.59174	1.65389
11718397_s_at	8.73414	8.67001	9.22841	7.74813	7.61747	7.5293	8.58416	8.59633	8.8493	jun proto-oncogene	JUN	8.87752	7.63163	8.67659	1.65108
11732078_a_at	6.84199	6.67157	7.00074	5.55819	5.21224	5.3849	6.71592	6.77477	7.0488	family with sequence similarity 176, member A	FAM176A	6.8381	5.38511	6.84649	1.64981
11719069_s_at	9.26206	9.43205	9.16026	8.12458	8.27739	8.97747	8.54071	8.61476	8.84381	heat shock protein 70kDa family, member 13	HSPA13	9.28479	8.45981	8.66642	1.6491
11725332_a_at	10.8906	10.8077	11.0449	10.1496	10.2646	10.2776	10.0963	10.1134	10.2616	cathepsin L1	CTSL1	10.9144	10.2306	10.1571	1.6478
11718988_s_at	6.06676	6.07713	5.51763	5.35088	5.26893	5.77513	4.95119	4.75349	4.90093	ribonuclease, RNase A family, 4	RNASE4	5.88717	5.46498	4.86854	1.64766
11756912_a_at	7.38774	7.41632	7.59989	6.77828	6.52634	6.27632	7.20741	7.24764	6.45322	aldehyde oxidase 1	AOX1	7.46799	6.52698	6.96942	1.64694
11719763_a_at	7.88712	8.05343	8.03823	6.34953	7.21239	7.91694	7.19048	7.32056	7.6532	vacuolar protein sorting 13 homolog C (S. cerevisiae)	VPS13C	7.99293	7.15962	7.38808	1.64613
11718048_a_at	8.25613	8.08707	8.03139	7.66037	7.57249	7.91611	7.02198	6.8852	7.38307	glutaredoxin (thioltransferase)	GLRX	8.12486	7.71632	7.09675	1.64527
11722688_a_at	5.1433	5.41029	5.33195	4.16028	4.83982	4.32344	4.83982	4.83982	4.46343	leukemia inhibitory factor receptor alpha	LIFR	5.29518	4.44118	4.71435	1.64423
11758147_s_at	4.68753	4.82982	4.99982	4.3202	4.0556	3.92824	4.06466	4.04134	4.3202	mitogen-activated protein kinase 13	MAPK13	4.83906	4.10135	4.14207	1.64416
11757581_x_at	10.2073	10.3605	11.0905	9.73425	9.47696	9.32676	10.0942	10.0942	10.2864	metallothionein 1X	MT1X	10.5528	9.51266	10.1582	1.64413
11741131_a_at	6.02585	6.15334	6.18759	5.63322	5.70903	5.73509	5.13312	5.06157	5.15831	neuroligin 4, X-linked	NLGN4X	6.12226	5.69245	5.11767	1.64399
11760837_at	5.55084	5.62013	6.51991	5.41835	5.18674	5.18954	5.15347	5.12344	5.01249	retinoic acid early transcript 1E	RAET1E	5.89696	5.26488	5.09647	1.64295
11739189_at	7.68243	7.59544	7.48585	6.3423	6.76239	7.33777	6.99223	6.8184	6.98156	v-akt murine thymoma viral oncogene homolog 3 (protein kinase B, gamma)	AKT3	7.58791	6.81416	6.93073	1.64201
11745828_x_at	9.49951	9.53265	9.95106	8.82525	8.90582	9.18145	8.84619	8.93034	8.98692	BCL2/adenovirus E1B 19kDa interacting protein 3-like	BNIP3L	9.66107	8.97084	8.92115	1.64157
11734371_a_at	6.77335	6.6602	6.79903	5.49114	5.92286	5.89696	6.13749	6.23369	6.49997	sex comb on midleg-like 1 (Drosophila)	SCML1	6.7442	5.77032	6.29038	1.64017
11753260_x_at	12.3814	12.5581	12.2753	11.1695	11.6532	12.3428	11.4122	11.4436	12.1419	heat shock protein 90kDa beta (Grp94), member 1 /// microRNA 3652	HSP90B1 /// MIR3652	12.4049	11.7218	11.6659	1.63701
11760288_s_at	8.10072	8.09683	8.33121	7.1363	7.5619	7.89481	7.40192	7.25425	7.5455	vesicle-associated membrane protein 4	VAMP4	8.17625	7.531	7.40056	1.63634
11746779_a_at	7.81445	7.7261	7.63249	7.1009	7.28622	7.07162	7.2161	6.68814	6.72568	nuclear receptor coactivator 7	NCOA7	7.72435	7.15291	6.87664	1.63532
11722917_s_at	9.1753	9.46779	9.94264	8.46172	8.90003	9.21283	8.65527	8.7492	8.93877	insulin-like growth factor 2 mRNA binding protein 3	IGF2BP3	9.52858	8.85819	8.78108	1.6346
11728234_a_at	4.31843	4.25456	4.96301	3.56272	3.56848	3.43994	4.31658	4.14632	3.7848	claudin 1	CLDN1	4.512	3.52371	4.08257	1.63451
11759038_at	10.1628	10.1965	10.5509	9.05899	9.25516	9.51276	9.85472	9.89778	9.99336	interleukin 6 signal transducer (gp130, oncostatin M receptor)	IL6ST	10.3034	9.27564	9.91529	1.63347
11745667_a_at	9.06689	8.97501	9.21367	7.98337	8.37309	8.534	8.38113	8.44371	8.55234	anoctamin 6	ANO6	9.08519	8.29682	8.45906	1.63269
11724902_a_at	7.25351	7.24006	7.90056	6.67063	6.08802	6.27036	6.88751	7.01197	7.61918	mitogen-activated protein kinase kinase kinase 14	MAP3K14	7.46471	6.343	7.17289	1.63214
11758198_s_at	7.2577	7.24611	7.23341	6.18196	6.01741	6.58681	6.98182	6.56244	6.90874	DNA-damage-inducible transcript 3	DDIT3	7.24574	6.26206	6.81767	1.63114
11717256_at	7.84032	7.80492	7.00906	7.20381	6.9984	6.47529	7.14141	7.15911	6.09721	pim-1 oncogene	PIM1	7.55143	6.8925	6.79924	1.63078
11725877_a_at	5.64491	5.71464	5.59129	4.95387	5.04233	4.93608	4.95119	4.90043	4.88498	scavenger receptor class A, member 3	SCARA3	5.65028	4.97743	4.9122	1.63067
11762266_x_at	6.65562	6.75429	6.81067	5.60469	5.74678	5.94537	5.90105	6.29122	6.72731	interleukin 7 receptor	IL7R	6.74019	5.76561	6.30653	1.62915
11721031_a_at	7.42163	7.41023	6.79958	6.20006	6.26842	7.15042	6.57053	6.52892	6.32712	SH3 domain binding glutamic acid-rich protein	SH3BGR	7.21048	6.53963	6.47552	1.62778
11746723_a_at	8.99485	8.63956	8.88769	8.29942	8.01999	7.91992	8.39487	8.23282	7.96418	Niemann-Pick disease, type C1	NPC1	8.8407	8.07978	8.19729	1.62695
11743846_s_at	3.68592	3.65375	4.61027	3.13959	3.23282	3.40863	3.03669	3.49713	3.37573	complement factor H /// complement factor H-related 1	CFH /// CFHR1	3.98332	3.26035	3.30319	1.62625
11762147_at	6.97592	7.07989	8.09604	5.77986	6.33096	5.99648	7.10716	7.17805	7.70769	high mobility group AT-hook 2	HMGA2	7.38395	6.03577	7.33096	1.62516
11723321_at	8.22513	8.31757	8.4338	7.12882	7.49422	7.65283	7.65382	7.71026	8.11603	F-box protein 30	FBXO30	8.3255	7.42529	7.8267	1.62394
11758476_s_at	6.66794	6.65022	6.81373	4.81546	5.77603	6.01147	6.39124	6.40312	6.66974	basonuclin 2	BNC2	6.71063	5.53432	6.48803	1.62389
11722852_s_at	6.48762	6.31555	6.72716	4.85571	4.87869	4.6168	6.92041	7.01197	6.58616	baculoviral IAP repeat containing 3	BIRC3	6.51011	4.78373	6.83951	1.6228
11752022_s_at	7.68695	7.70628	7.70108	6.78757	7.31796	7.35743	6.89081	6.56037	7.08374	nuclear receptor coactivator 3	NCOA3	7.6981	7.15432	6.84498	1.62277
11757854_s_at	8.97516	9.193	9.25361	7.75942	8.24314	8.54559	8.64048	8.69139	8.77626	pleckstrin homology domain containing, family A member 5	PLEKHA5	9.14059	8.18271	8.70271	1.62212
11726565_at	5.22588	5.22386	5.64721	4.9068	4.9068	4.0467	4.9068	4.8682	4.37231	collagen, type XVII, alpha 1	COL17A1	5.36565	4.6201	4.71577	1.62193
11733892_a_at	8.27945	8.48139	8.23747	7.10253	7.50967	7.95693	7.70047	7.53396	8.01194	FK506 binding protein 14, 22 kDa	FKBP14	8.33277	7.52304	7.74879	1.62097
11749913_a_at	7.7755	7.67793	7.66975	6.68628	6.6639	7.24233	7.18956	7.08572	7.19774	heat shock protein 70kDa family, member 13	HSPA13	7.70773	6.86417	7.15767	1.62091
11727067_a_at	5.31315	5.28988	5.47681	4.45818	4.40895	4.62849	5.02322	4.89089	4.56986	slit homolog 3 (Drosophila)	SLIT3	5.35995	4.49854	4.82799	1.62077
11720051_at	11.4896	11.5497	11.8828	10.1807	10.5988	10.7659	11.3106	11.4247	11.3875	sparc/osteonectin, cwcv and kazal-like domains proteoglycan (testican) 1	SPOCK1	11.6407	10.5151	11.3743	1.62003
11723560_at	6.94198	7.22945	7.03605	6.40315	6.23972	6.03951	6.48935	6.45522	6.61998	chromosome 11 open reading frame 75	C11orf75	7.06916	6.22746	6.52152	1.61852
11763169_at	8.25741	8.24433	8.23876	7.18176	6.92246	6.8785	8.2168	8.22959	7.88565	FOS-like antigen 2	FOSL2	8.24683	6.99424	8.11068	1.61818
11723562_a_at	7.20464	7.2059	6.38197	6.37155	6.54147	6.69132	6.05758	5.81507	5.94277	von Willebrand factor A domain containing 5A	VWA5A	6.93084	6.53478	5.93847	1.618
11760189_at	6.39494	6.38197	6.14516	5.34138	5.70238	6.21853	5.59761	5.38587	5.43446	zinc finger and SCAN domain containing 30	ZSCAN30	6.30735	5.75409	5.47265	1.61774
11733521_at	6.0189	6.13211	7.12538	6.38605	6.18642	5.8588	5.33773	5.05787	5.56242	neurotensin receptor 1 (high affinity)	NTSR1	6.42546	6.14376	5.31934	1.61767
11758045_s_at	4.97873	5.0547	5.11002	4.23453	4.78151	4.35096	4.07078	4.20759	4.47988	mixed lineage kinase 4	KIAA1804	5.04781	4.45567	4.25275	1.61732
11752316_a_at	5.99099	6.17842	6.01987	5.12098	5.42555	5.46236	5.6485	5.60508	4.95634	centrosomal protein 250kDa	CEP250	6.06309	5.3363	5.4033	1.61697
11723788_a_at	6.75228	6.72589	7.14686	5.91202	5.74055	5.7298	6.57472	6.52764	6.61077	family with sequence similarity 167, member A	FAM167A	6.87501	5.79412	6.57104	1.616
11750616_a_at	9.15746	8.7662	8.19132	8.10771	7.82591	8.00012	8.10771	8.0539	7.98154	hypoxia up-regulated 1	HYOU1	8.70499	7.97792	8.04772	1.61572
11752561_a_at	7.89956	7.79195	8.2476	7.02873	7.39766	7.15868	7.60996	7.52402	7.01134	cadherin 13, H-cadherin (heart)	CDH13	7.9797	7.19502	7.38178	1.61474
11720514_at	7.37842	7.46281	7.57625	6.76829	6.76597	6.63782	7.02276	7.01658	6.48043	leucine rich adaptor protein 1-like	LURAP1L	7.47249	6.72403	6.83992	1.61386
11733423_x_at	5.67443	5.1818	6.50811	4.74976	5.23763	4.76359	5.03121	5.1818	5.62291	collagen and calcium binding EGF domains 1	CCBE1	5.78811	4.91699	5.27864	1.61361
11742024_a_at	6.43141	6.04334	6.22224	5.65024	5.49794	5.05983	5.69494	5.73883	5.6121	transducin (beta)-like 1X-linked	TBL1X	6.23233	5.40267	5.68196	1.6133
11757614_s_at	8.07776	8.28541	8.32894	6.48085	6.79601	7.50577	8.00537	7.86618	8.59398	optic atrophy 1 (autosomal dominant)	OPA1	8.2307	6.92754	8.15518	1.61255
11721997_s_at	8.43398	8.57356	8.54185	7.52144	8.07393	8.3674	7.65264	7.7603	7.58713	poly (ADP-ribose) polymerase family, member 14	PARP14	8.51646	7.98759	7.66669	1.61253
11749190_a_at	4.03057	4.39027	4.22337	3.39462	3.42902	3.39462	3.94922	4.07299	2.91261	calmegin	CLGN	4.21473	3.40609	3.64494	1.61241
11716339_a_at	7.95809	7.99845	8.41051	6.84781	7.05024	7.92557	7.26086	7.43425	8.08044	insulin induced gene 1	INSIG1	8.12235	7.27454	7.59185	1.61234
11744725_a_at	5.25203	4.79271	5.20324	4.56692	4.09344	4.53264	4.42762	4.17811	4.56496	G protein-coupled receptor 17	GPR17	5.08266	4.39767	4.39023	1.61184
11718591_at	10.9189	10.6665	10.182	9.89784	9.56956	9.79754	10.0028	10.0172	10.1236	stromal cell-derived factor 2-like 1	SDF2L1	10.5891	9.75498	10.0479	1.61072
11760938_a_at	7.53967	7.24576	7.567	6.18749	6.38197	6.79888	6.81369	7.06411	7.34143	methionine adenosyltransferase II, alpha	MAT2A	7.45081	6.45611	7.07308	1.60906
11721529_at	7.81031	7.90558	8.0825	6.83608	7.08179	7.33219	7.31584	7.23657	7.6776	zinc finger, DHHC-type containing 2	ZDHHC2	7.9328	7.08335	7.41	1.60895
11762519_at	5.86705	5.25349	5.2969	3.89116	4.92806	4.72125	5.11098	4.9633	5.10468	endogenous retrovirus group MER61, member 1	ERVMER61-1	5.47248	4.51349	5.05966	1.60872
11715803_a_at	9.44919	9.03744	8.89239	8.07942	7.84032	8.4125	8.78044	8.81164	8.72781	annexin A6	ANXA6	9.12634	8.11074	8.77329	1.60695
11732467_x_at	3.9434	3.83883	3.92385	3.3516	3.37954	3.17695	3.39462	2.92577	3.08306	chemokine (C-X-C motif) ligand 11	CXCL11	3.90203	3.3027	3.13448	1.60596
11740235_at	6.35281	5.87101	6.52259	5.10003	5.37164	5.38697	5.84019	5.84019	5.855	RAB27B, member RAS oncogene family	RAB27B	6.24881	5.28621	5.84513	1.60563
11758478_s_at	9.3763	9.37983	9.71699	8.36733	8.40295	8.60701	8.99485	9.06301	9.41246	cell division cycle associated 7	CDCA7	9.49104	8.4591	9.15678	1.60559
11749191_a_at	6.86844	6.86069	6.91822	5.77556	6.18051	6.2257	6.35037	6.30487	6.36261	sterile alpha motif and leucine zipper containing kinase AZK	ZAK	6.88245	6.06059	6.33928	1.60493
11737104_at	6.0715	6.1484	6.59369	4.92109	5.53303	5.82534	5.23464	5.86495	6.1556	ADP-ribosylation factor-like 17A	ARL17A	6.2712	5.42649	5.75173	1.60446
11718049_s_at	8.81405	8.80804	8.58938	8.34134	8.14457	8.48923	7.64998	7.7019	8.00585	glutaredoxin (thioltransferase)	GLRX	8.73716	8.32504	7.78591	1.60401
11741091_a_at	7.02978	7.06298	7.14505	6.06855	6.09546	6.60748	6.13145	6.26789	7.2173	aryl hydrocarbon receptor nuclear translocator-like	ARNTL	7.07927	6.25716	6.53888	1.60353
11722888_s_at	5.42208	5.54161	5.7681	4.94647	5.08701	5.32146	4.51828	4.49303	5.01416	embigin /// embigin pseudogene 1	EMB /// EMBP1	5.57726	5.11831	4.67515	1.60273
11743861_a_at	8.09807	8.09683	7.63212	7.0288	7.1034	7.78116	6.99306	7.21657	7.44833	nipsnap homolog 3A (C. elegans)	NIPSNAP3A	7.94234	7.30445	7.21932	1.60265
11716774_a_at	8.33007	8.30907	8.52964	6.90003	7.35151	7.53708	8.0266	8.1407	8.30059	retinoic acid induced 14	RAI14	8.38959	7.26288	8.15596	1.60234
11724833_at	6.0824	5.99899	6.00296	5.21587	5.21377	4.92713	5.60544	5.56376	5.56376	mucin 13, cell surface associated	MUC13	6.02811	5.11893	5.57765	1.60194
11716664_x_at	11.9236	11.8967	10.9028	11.0475	10.9301	12.1176	10.5404	10.3542	10.3806	growth differentiation factor 15	GDF15	11.5744	11.365	10.4251	1.60138
11751806_a_at	5.96347	5.97542	5.90428	4.88859	5.03655	5.59839	5.4272	5.10458	5.55729	StAR-related lipid transfer (START) domain containing 4	STARD4	5.94772	5.17451	5.36302	1.60098
11745686_x_at	6.08651	6.29131	6.41596	4.99121	5.43084	5.71317	5.72983	5.58546	6.06371	sodium channel and clathrin linker 1	SCLT1	6.26459	5.37841	5.793	1.60091
11728698_at	7.89656	7.97221	7.72008	6.56768	7.04734	7.10755	7.51783	7.63469	7.23302	heat shock 70kDa protein 4-like	HSPA4L	7.86295	6.90752	7.46185	1.60022
11725930_s_at	12.9205	13.037	12.6854	12.037	12.0571	12.41	12.0444	12.0532	12.621	heat shock 70kDa protein 5 (glucose-regulated protein, 78kDa)	HSPA5	12.881	12.168	12.2395	1.59904
11744680_a_at	9.21144	9.1071	8.23828	8.16503	8.12883	8.43351	8.11113	7.89885	8.31318	solute carrier family 7 (anionic amino acid transporter light chain, xc- system), member 11	SLC7A11	8.85228	8.24246	8.10772	1.59902
11730048_at	4.94848	5.01186	4.80892	4.42168	3.9105	4.31709	4.20994	4.33413	4.28631	SLIT and NTRK-like family, member 5	SLITRK5	4.92309	4.21642	4.2768	1.59823
11720285_s_at	6.94634	7.28735	7.43346	6.15114	6.26438	6.43413	6.81182	6.82952	6.78503	trafficking protein, kinesin binding 1	TRAK1	7.22238	6.28322	6.80879	1.59812
11723377_a_at	4.85597	4.5978	4.93152	4.20296	4.23887	4.20869	3.93542	3.94632	4.18235	GRINL1A complex locus 1 /// myocardial zonula adherens protein	GCOM1 /// MYZAP	4.7951	4.21684	4.02137	1.5977
11740142_a_at	5.2122	5.28301	5.09307	4.5289	4.54124	4.77828	4.08086	4.44763	4.74382	BEN domain containing 6	BEND6	5.1961	4.61614	4.4241	1.59767
11723447_at	6.60584	6.43935	6.43666	5.9639	5.88275	5.73435	5.46586	5.93755	5.92597	mal, T-cell differentiation protein-like	MALL	6.49395	5.86034	5.77646	1.5972
11734857_at	7.87329	7.99283	7.68541	6.79782	7.26779	7.4894	6.89816	7.01643	7.58034	ERO1-like beta (S. cerevisiae)	ERO1LB	7.85051	7.185	7.16498	1.59717
11716119_x_at	12.9102	12.8222	12.5021	12.0072	12.0291	12.178	11.9808	11.9319	12.2894	protein disulfide isomerase family A, member 4	PDIA4	12.7448	12.0714	12.0673	1.59709
11721789_a_at	7.23899	7.41109	7.60436	5.76769	6.42459	6.32854	7.21658	7.50351	7.21658	protein tyrosine phosphatase, receptor type, D	PTPRD	7.41815	6.1736	7.31222	1.59685
11718789_x_at	6.37578	6.57532	6.45375	5.14772	5.86396	6.45334	5.44639	5.85411	5.99353	zinc finger protein 302	ZNF302	6.46828	5.82167	5.76468	1.59672
11748844_a_at	7.0231	7.00074	7.03892	5.7053	6.08397	6.25453	6.75738	6.63999	6.63999	BRCA2 and CDKN1A interacting protein	BCCIP	7.02092	6.0146	6.67912	1.59556
11715167_at	7.14417	6.84222	7.5751	6.43666	6.20872	5.79761	6.82566	6.98977	6.82274	Rho GTPase activating protein 22	ARHGAP22	7.18717	6.14766	6.87939	1.59509
11743731_a_at	4.1503	4.33696	4.54967	3.82548	3.84722	3.81101	3.51052	3.6064	3.43238	tumor necrosis factor (ligand) superfamily, member 10	TNFSF10	4.34564	3.8279	3.51643	1.59491
11727311_a_at	5.47951	5.80965	5.70745	3.88782	4.85503	5.24221	5.28835	5.17296	5.50951	coiled-coil domain containing 41	CCDC41	5.66554	4.66169	5.3236	1.59426
11733454_a_at	5.47951	5.80965	5.70745	3.88782	4.85503	5.24221	5.28835	5.17296	5.50951	coiled-coil domain containing 41	CCDC41	5.66554	4.66169	5.3236	1.59426
11723116_a_at	8.16356	8.29123	8.30907	7.67067	7.58852	7.45775	7.65523	7.59712	7.523	RAD51L3-RFFL readthrough /// ring finger and FYVE-like domain containing E3 ubiquitin protein ligase	RAD51L3-RFFL /// RFFL	8.25462	7.57231	7.59178	1.59392
11722702_x_at	7.66542	7.84788	7.44431	6.49956	6.88475	7.24961	7.00199	6.96398	7.2801	DAZ interacting protein 1	DZIP1	7.65254	6.87797	7.08203	1.59387
11755984_a_at	6.82206	6.645	7.41653	5.93755	6.3053	6.69497	5.974	5.88441	6.93717	tripartite motif family-like 2	TRIML2	6.9612	6.31261	6.26519	1.59361
11724877_a_at	4.93089	5.01767	5.354	3.85864	4.1645	4.66963	4.40141	4.34205	5.13791	AE binding protein 2	AEBP2	5.10085	4.23092	4.62712	1.59309
11757990_s_at	3.75071	3.80376	4.12598	3.30265	3.06854	3.11867	3.28283	3.27496	3.28245	complement factor H /// complement factor H-related 1	CFH /// CFHR1	3.89348	3.16329	3.28008	1.59306
11756230_a_at	10.1622	10.0583	10.0253	9.29576	9.12476	8.95282	9.86982	9.69128	9.52738	filamin B, beta	FLNB	10.0819	9.12445	9.69616	1.59285
11734955_a_at	7.85285	7.8174	8.13871	6.70661	7.14641	7.35743	7.26773	7.23585	7.87616	sex comb on midleg-like 1 (Drosophila)	SCML1	7.93632	7.07015	7.45991	1.59249
11725386_a_at	6.97986	6.95008	6.99143	5.52795	6.45596	6.19336	6.36651	6.42919	6.84252	homer homolog 1 (Drosophila)	HOMER1	6.97379	6.05909	6.54607	1.59241
11760425_a_at	5.27236	5.36166	5.75814	4.66495	4.48647	4.39836	4.95119	5.0546	5.2074	interleukin 6 (interferon, beta 2)	IL6	5.46405	4.51659	5.07106	1.59132
11719825_a_at	7.34372	7.36629	7.38385	6.35864	6.48703	6.70938	7.0439	6.73935	6.82868	sterile alpha motif and leucine zipper containing kinase AZK	ZAK	7.36462	6.51835	6.87064	1.59122
11730758_a_at	5.85161	6.12017	6.27324	5.15928	4.84801	5.3565	5.88969	5.555	5.66092	interleukin 6 signal transducer (gp130, oncostatin M receptor)	IL6ST	6.08167	5.12127	5.70187	1.59119
11763314_s_at	8.52631	8.23872	7.96617	7.46658	7.40064	7.28488	7.99348	7.87711	7.41929	ADP-ribosylation factor-like 4C	ARL4C	8.24373	7.38403	7.76329	1.59115
11725277_a_at	6.07228	6.56926	6.55068	5.56562	5.31867	5.59586	6.07228	6.28489	5.52758	tripartite motif containing 6	TRIM6	6.39741	5.49338	5.96158	1.59099
11728728_s_at	8.62122	8.55683	9.05329	7.40144	7.02111	7.11886	9.06417	9.0055	8.83342	adrenoceptor beta 2, surface	ADRB2	8.74378	7.18047	8.9677	1.59073
11721404_s_at	7.11874	7.02187	7.20921	6.24426	6.62347	6.64571	6.3087	6.38336	6.47725	nuclear receptor coactivator 3	NCOA3	7.11661	6.50448	6.38977	1.5905
11756180_a_at	7.56423	7.68871	7.42338	6.4924	6.96109	7.32052	6.90689	6.92367	6.73273	phosphorylase kinase, beta	PHKB	7.55877	6.92467	6.85443	1.59022
11720562_a_at	8.26798	8.10771	8.80409	7.28958	7.1423	6.9446	8.42626	8.61332	7.92846	plexin A2	PLXNA2	8.39326	7.12549	8.32268	1.59016
11717439_s_at	8.26445	8.2137	8.44698	6.98449	7.08176	7.46815	8.01098	7.99442	8.30458	topoisomerase (DNA) I /// topoisomerase (DNA) I pseudogene 1	TOP1 /// TOP1P1	8.30837	7.17813	8.10333	1.58848
11756105_a_at	8.29641	8.28744	8.53596	7.11909	7.75087	8.27231	7.43777	7.35657	8.30287	bone morphogenetic protein receptor, type II (serine/threonine kinase)	BMPR2	8.37327	7.71409	7.69907	1.58742
11729980_a_at	4.16011	4.13247	4.15538	3.39615	3.49816	3.54963	3.3215	3.17006	3.96122	phosphatidylinositol-specific phospholipase C, X domain containing 3	PLCXD3	4.14932	3.48131	3.48426	1.58726
11742698_at	7.77934	7.71317	9.10519	6.54167	6.28187	6.2224	8.58069	8.62827	8.94619	secretogranin V (7B2 protein)	SCG5	8.19923	6.34865	8.71838	1.58636
11731183_a_at	9.08742	9.34123	9.3618	8.0435	8.44965	8.88828	8.74832	8.65929	8.8006	tissue factor pathway inhibitor (lipoprotein-associated coagulation inhibitor)	TFPI	9.26349	8.46048	8.73607	1.5858
11759672_x_at	6.40729	6.67288	6.95036	5.08201	5.90929	6.25448	6.21736	6.17238	6.4348	UDP-glucose glycoprotein glucosyltransferase 2	UGGT2	6.67684	5.74859	6.27485	1.5857
11733996_a_at	8.51347	8.5575	8.77559	7.41385	7.82543	8.06786	7.96869	8.19396	8.23287	NAD kinase domain containing 1	NADKD1	8.61552	7.76905	8.13184	1.58565
11716937_a_at	7.18167	7.11474	6.4634	5.4839	5.73351	6.61076	6.72409	6.772	6.2096	nuclear protein, transcriptional regulator, 1	NUPR1	6.91994	5.94272	6.56856	1.58479
11733054_a_at	6.20634	6.28626	6.01355	4.97608	5.44097	5.54679	5.61123	5.67443	5.77737	secretory carrier membrane protein 1	SCAMP1	6.16872	5.32128	5.68768	1.58473
11716365_x_at	10.451	10.5504	9.83576	9.08333	9.03474	9.93122	9.86346	9.80925	9.96905	asparagine synthetase (glutamine-hydrolyzing)	ASNS	10.2791	9.34977	9.88059	1.58436
11740881_x_at	4.63378	4.64236	4.40071	3.73708	3.81084	3.59681	4.22107	4.14877	3.85879	interleukin 15	IL15	4.55895	3.71491	4.07621	1.5838
11720825_s_at	9.29112	9.29913	9.80894	8.26637	8.352	8.23644	8.90006	9.16168	9.90244	jagged 1	JAG1	9.4664	8.28494	9.32139	1.58363
11756961_a_at	12.2222	12.0392	11.7742	11.3807	11.2926	11.3934	11.2702	11.3512	11.4054	hypoxia up-regulated 1	HYOU1	12.0119	11.3555	11.3422	1.58334
11717102_a_at	7.82954	8.10741	8.11	6.76612	7.11905	7.07447	7.77075	7.69472	7.69472	solute carrier family 38, member 1	SLC38A1	8.01565	6.98655	7.72007	1.58266
11757747_s_at	7.38703	7.45507	7.63274	6.69409	7.02408	7.20648	6.76944	6.71596	6.56579	lipin 1	LPIN1	7.49161	6.97488	6.68373	1.58261
11715650_a_at	10.3259	10.2663	9.99649	9.04719	9.02938	9.88481	9.76963	9.62739	9.84646	thioredoxin reductase 1	TXNRD1	10.1963	9.32046	9.74782	1.5824
11757683_a_at	7.91511	7.91919	8.11293	6.92422	6.95949	7.54502	7.29766	7.33245	7.86779	interferon regulatory factor 2 binding protein 2	IRF2BP2	7.98241	7.14291	7.4993	1.58151
11741897_a_at	12.0863	12.093	12.8998	11.2541	11.2706	11.0356	12.1403	12.0131	12.4772	matrix metallopeptidase 1 (interstitial collagenase)	MMP1	12.3597	11.1867	12.2102	1.58143
11754821_s_at	10.3337	10.386	10.6834	9.21825	9.70693	9.40374	10.2238	10.2322	10.0545	solute carrier family 38, member 1	SLC38A1	10.4677	9.44297	10.1701	1.58135
11716364_s_at	9.87419	9.89535	9.2381	8.59302	8.40656	9.28128	9.30629	9.22951	9.23461	asparagine synthetase (glutamine-hydrolyzing)	ASNS	9.66922	8.76029	9.2568	1.58082
11744287_x_at	6.8382	6.61483	6.17684	5.39585	5.15724	6.30441	6.1318	6.13368	6.17347	cystathionine-beta-synthase	CBS	6.54329	5.61916	6.14632	1.58068
11717411_s_at	8.56165	8.79476	8.71433	7.67632	7.99912	8.25575	7.93567	8.00542	8.31179	anoctamin 6	ANO6	8.69025	7.97706	8.08429	1.57961
11720377_s_at	7.59147	7.54286	7.42177	6.93447	6.95108	6.98773	6.90501	6.81393	6.56292	SAP30-like	SAP30L	7.5187	6.95776	6.76062	1.57955
11717274_s_at	6.18735	6.20263	6.38687	5.78604	5.29213	5.13577	5.69702	5.61666	6.07433	collagen, type V, alpha 1	COL5A1	6.25895	5.40465	5.796	1.57858
11729451_a_at	6.54958	6.60083	6.86003	5.57088	5.87188	6.19189	6.03121	6.14621	6.25795	piccolo (presynaptic cytomatrix protein)	PCLO	6.67015	5.87822	6.14512	1.57841
11743412_at	7.62172	7.44992	7.58546	7.08921	7.0439	6.75131	6.95931	6.90459	6.61608	OTU domain containing 1	OTUD1	7.55237	6.96147	6.82666	1.57822
11716117_at	12.5372	12.4325	11.7993	11.5955	11.4304	11.8424	11.6243	11.4383	11.661	protein disulfide isomerase family A, member 4	PDIA4	12.2563	11.6228	11.5745	1.57753
11762010_a_at	4.85649	4.43056	4.6139	3.84928	3.73975	3.8299	4.08906	4.13877	4.21111	GRAM domain containing 1B	GRAMD1B	4.63365	3.80631	4.14631	1.57717
11751859_a_at	5.50777	5.29026	5.92001	4.33505	4.27735	4.72417	5.57029	5.29026	5.29585	programmed cell death 1 ligand 2	PDCD1LG2	5.57268	4.44553	5.38547	1.577
11729160_x_at	8.34576	8.44069	8.56419	7.70946	7.32317	7.90643	7.93849	7.88576	7.99545	uncoupling protein 2 (mitochondrial, proton carrier)	UCP2	8.45021	7.64635	7.9399	1.5769
11733324_x_at	6.78949	6.79991	7.21919	6.68526	6.79392	6.54597	5.99134	5.98329	5.67872	dopey family member 2	DOPEY2	6.9362	6.67505	5.88445	1.5762
11739564_s_at	7.77169	7.7261	7.74549	6.94408	7.3815	7.77643	6.68513	6.55471	7.20639	inositol 1,4,5-trisphosphate receptor, type 1	ITPR1	7.74776	7.36734	6.81541	1.57613
11729140_x_at	7.10454	7.1263	7.11018	6.15784	5.80482	6.05245	6.98428	7.0918	6.6542	SLAM family member 7	SLAMF7	7.11368	6.00504	6.91009	1.57583
11740799_x_at	5.55092	5.18427	6.32712	3.9167	4.19267	4.76705	5.43605	5.43277	6.44272	paralemmin 2	PALM2	5.68743	4.29214	5.77051	1.57583
11718398_a_at	6.14204	5.50355	6.14379	5.49104	5.43686	4.49036	5.51915	5.57386	5.13347	transglutaminase 2 (C polypeptide, protein-glutamine-gamma-glutamyltransferase)	TGM2	5.92979	5.13942	5.40883	1.57534
11744630_a_at	7.51619	7.60578	7.1469	7.0439	7.12548	7.44283	6.27569	6.24061	6.47564	neurexophilin and PC-esterase domain family, member 3	NXPE3	7.42295	7.20407	6.33065	1.57527
11753849_a_at	11.8864	11.8811	11.758	10.7296	10.4669	10.8059	11.6309	11.716	11.7692	cytochrome c oxidase subunit VIIa polypeptide 2 (liver)	COX7A2	11.8418	10.6675	11.7054	1.57506
11752293_s_at	5.54462	5.5188	5.26258	4.57894	4.33238	5.00058	4.92876	4.94101	4.94101	ubiquitin specific peptidase 32 /// ubiquitin specific peptidase 6 (Tre-2 oncogene)	USP32 /// USP6	5.442	4.6373	4.93692	1.5745
11723448_x_at	6.7855	6.70842	6.57532	6.18478	5.93217	5.9737	6.09067	5.88492	6.14356	mal, T-cell differentiation protein-like	MALL	6.68974	6.03022	6.03972	1.57437
11727593_a_at	6.2334	6.38197	6.36086	5.03311	5.99666	6.29088	5.41032	5.44415	5.85093	KIAA2026	KIAA2026	6.32541	5.77355	5.56847	1.57396
11741048_a_at	6.60376	6.40594	6.84428	5.20995	5.4375	5.01053	6.80821	6.85799	6.45976	potassium channel, subfamily K, member 2	KCNK2	6.618	5.21932	6.70865	1.57353
11721996_a_at	7.91031	7.86046	7.98995	7.10921	7.46542	7.74888	7.19976	7.12882	6.94685	poly (ADP-ribose) polymerase family, member 14	PARP14	7.92024	7.44117	7.09181	1.57325
11716006_a_at	8.85853	8.49869	7.93963	7.88464	7.49238	7.78316	7.96195	7.83891	7.71183	hypoxia up-regulated 1	HYOU1	8.43229	7.72006	7.83756	1.57295
11758185_s_at	8.30611	8.45128	8.64527	7.43457	7.16567	7.62255	8.17814	8.08532	8.39982	twinfilin, actin-binding protein, homolog 1 (Drosophila)	TWF1	8.46755	7.40759	8.2211	1.57266
11763987_a_at	6.07766	6.06967	6.27946	5.08163	5.11411	3.67475	6.43876	6.47139	6.15384	ventricular zone expressed PH domain homolog 1 (zebrafish)	VEPH1	6.14226	4.6235	6.35466	1.57263
11718081_a_at	10.6302	10.7435	11.085	9.768	9.88595	10.1216	10.1144	10.2434	10.8658	ATPase, Ca++ transporting, plasma membrane 4	ATP2B4	10.8196	9.92517	10.4079	1.57249
11716945_s_at	9.4045	9.64588	9.80136	8.3875	8.34719	8.99438	9.23488	9.23921	9.5894	twinfilin, actin-binding protein, homolog 1 (Drosophila)	TWF1	9.61725	8.57636	9.3545	1.57115
11726995_at	8.74305	8.67756	8.83275	8.30053	8.23631	8.436	7.9137	7.8713	7.84028	PTEN induced putative kinase 1	PINK1	8.75112	8.32428	7.87509	1.57073
11730280_a_at	6.24496	6.09236	6.28867	5.59439	5.32455	5.90127	5.52397	5.49154	5.50985	RAD50 homolog (S. cerevisiae)	RAD50	6.20867	5.60674	5.50845	1.57033
11736685_a_at	6.07946	6.03571	6.89961	5.08449	4.99982	4.91373	6.0126	6.05574	7.05845	fibroblast growth factor 5	FGF5	6.33826	4.99935	6.37559	1.57003
11728110_at	5.37089	5.36332	5.61363	4.43025	5.29787	4.7167	4.92721	4.90023	4.52057	glutamate receptor interacting protein 1	GRIP1	5.44928	4.81494	4.78267	1.56969
11734454_a_at	7.06424	6.9359	7.64462	6.85742	6.56139	5.92555	6.88481	6.73773	6.42799	WAP four-disulfide core domain 3	WFDC3	7.21492	6.44812	6.68351	1.5682
11718025_at	7.58094	7.64946	8.04354	6.70782	7.30438	7.18576	7.08198	7.19674	7.17706	interleukin 1 receptor, type I	IL1R1	7.75798	7.06599	7.15193	1.56811
11726624_a_at	7.53466	7.43931	6.7219	6.86502	6.89831	6.92712	6.48946	6.50532	5.81336	cyclin G2	CCNG2	7.23196	6.89682	6.26938	1.56793
11749510_a_at	6.90907	6.91961	7.10264	6.30473	6.29677	6.29677	6.35955	6.55301	6.16172	SAM domain and HD domain 1	SAMHD1	6.9771	6.29942	6.35809	1.56737
11726798_a_at	6.38757	6.23334	6.84162	4.35333	4.69322	5.59982	6.71833	6.73382	6.93807	nexilin (F actin binding protein)	NEXN	6.48751	4.88212	6.79674	1.56708
11727769_at	7.26705	7.10794	7.58214	5.62302	6.24209	6.56211	6.98944	7.04208	7.56983	basonuclin 2	BNC2	7.31904	6.1424	7.20045	1.56658
11754608_x_at	13.2228	13.3672	13.1654	11.9551	12.6982	13.0202	12.3973	12.4657	13.0898	heat shock protein 90kDa beta (Grp94), member 1 /// microRNA 3652	HSP90B1 /// MIR3652	13.2518	12.5578	12.6509	1.56637
11723635_s_at	6.06374	5.98133	6.89729	5.74975	5.74432	5.46136	5.73182	5.70445	5.6126	matrix metallopeptidase 3 (stromelysin 1, progelatinase)	MMP3	6.31412	5.65181	5.68296	1.56563
11750554_a_at	8.00986	8.05905	8.50368	6.83395	7.0811	7.30337	7.9178	7.78574	8.34349	neural precursor cell expressed, developmentally down-regulated 4, E3 ubiquitin protein ligase	NEDD4	8.19086	7.07281	8.01568	1.5655
11727113_at	6.81249	6.8208	6.74629	5.93087	6.35231	6.39714	6.0297	5.98006	6.18956	epidermal growth factor	EGF	6.79319	6.22677	6.06644	1.56546
11763324_a_at	6.82973	6.84554	6.93807	6.19078	6.00399	6.58094	6.11989	6.16015	6.29225	vesicle-associated membrane protein 4	VAMP4	6.87111	6.25857	6.19076	1.56531
11749287_a_at	10.8288	10.7654	10.9366	10.0759	9.94567	10.0634	10.3382	10.3068	10.4549	ADP-ribosylation factor-like 2 binding protein	ARL2BP	10.8436	10.0283	10.3666	1.56496
11722815_at	6.93152	7.12531	7.52017	5.7143	6.08498	6.48635	6.91028	6.60849	7.47555	RAN binding protein 2	RANBP2	7.19233	6.09521	6.99811	1.56447
11720558_a_at	7.30947	7.289	7.63505	6.50156	6.40502	6.85205	6.74086	6.83091	7.2651	GTP binding protein overexpressed in skeletal muscle	GEM	7.41117	6.58621	6.94563	1.56401
11758482_s_at	8.06165	7.85446	8.38767	7.49981	7.48364	7.10123	7.35786	7.3325	7.9611	heparan sulfate (glucosamine) 3-O-sulfotransferase 3A1 /// heparan sulfate (glucosamine) 3-O-sulfotransferase 3B1	HS3ST3A1 /// HS3ST3B1	8.10126	7.36156	7.55049	1.564
11742948_at	7.96038	8.27703	7.71141	6.85252	6.89634	8.14084	7.18263	7.29936	7.65726	myristoylated alanine-rich protein kinase C substrate	MARCKS	7.98294	7.29657	7.37975	1.5635
11724118_a_at	7.08819	7.37553	7.23102	6.23137	6.72156	6.68218	6.58993	6.66864	6.62777	sterile alpha motif domain containing 9-like	SAMD9L	7.23158	6.54504	6.62878	1.56339
11743910_at	7.34833	7.36829	7.54118	6.48736	6.62956	6.84044	6.8943	7.0119	6.78515	family with sequence similarity 69, member A	FAM69A	7.41927	6.65245	6.89711	1.56318
11719120_a_at	11.6736	11.7604	11.8042	10.621	10.8974	10.7964	11.5505	11.602	11.1433	kynureninase	KYNU	11.7461	10.7716	11.4319	1.56301
11724489_s_at	4.33518	4.29525	3.70541	3.50127	3.07745	3.61216	3.57415	3.61216	3.43018	aldo-keto reductase family 1, member B10 (aldose reductase) /// aldo-keto reductase family 1, member B15	AKR1B10 /// AKR1B15	4.11194	3.39696	3.53883	1.56271
11718471_at	5.92441	6.11685	6.45322	6.21072	6.20832	5.92441	4.99773	4.83982	4.94686	GLIS family zinc finger 2	GLIS2	6.16483	6.11449	4.92814	1.56213
11715873_a_at	10.5344	10.4771	11.2111	10.2306	10.0854	10.5598	9.4941	9.40872	10.8068	olfactomedin-like 3	OLFML3	10.7409	10.2919	9.9032	1.56193
11724378_s_at	9.23005	9.20602	9.51301	8.25375	8.62258	8.83907	8.68597	8.69976	8.93945	phosphoprotein associated with glycosphingolipid microdomains 1	PAG1	9.31636	8.5718	8.77506	1.5615
11758473_s_at	6.99086	7.03271	7.46785	6.07238	6.63704	6.67728	6.63485	6.29405	6.81106	zinc finger E-box binding homeobox 1	ZEB1	7.16381	6.46224	6.57999	1.56124
11744763_x_at	10.1556	10.2125	9.57465	8.84153	8.8165	9.64248	9.56406	9.53317	9.63182	asparagine synthetase (glutamine-hydrolyzing)	ASNS	9.98092	9.10017	9.57635	1.5612
11723121_at	7.36755	7.53016	7.64679	6.0178	6.65218	7.41029	6.98301	7.02221	7.14948	transient receptor potential cation channel, subfamily M, member 7	TRPM7	7.51483	6.69342	7.05157	1.56086
11746591_a_at	7.79953	7.67767	8.10713	6.79094	7.27608	7.17277	7.5536	7.44185	7.07989	cadherin 13, H-cadherin (heart)	CDH13	7.86144	7.07993	7.35845	1.56076
11763353_at	5.04449	4.84068	5.21362	3.85784	4.3724	4.60921	4.60921	4.28716	4.60921	---	---	5.03293	4.27981	4.50186	1.56059
11744837_a_at	7.26226	7.21334	7.61194	6.07063	6.36892	6.38719	7.3833	7.09554	7.02301	cadherin 13, H-cadherin (heart)	CDH13	7.36251	6.27558	7.16729	1.5595
11737780_a_at	9.19081	9.17772	9.34035	7.86191	8.10287	8.38396	8.89401	8.877	9.45361	beta-1,3-N-acetylgalactosaminyltransferase 1 (globoside blood group)	B3GALNT1	9.23629	8.11625	9.07487	1.55912
11747298_a_at	10.9867	10.8428	10.9187	10.5861	10.2738	10.1872	10.2416	10.1405	10.2247	S100 calcium binding protein A16	S100A16	10.9161	10.349	10.2023	1.55882
11753500_x_at	7.61039	7.44257	7.62383	6.54721	6.73288	6.88681	6.95701	6.96398	7.42312	homer homolog 1 (Drosophila)	HOMER1	7.55893	6.7223	7.1147	1.55879
11755039_s_at	6.55746	6.74086	6.35815	5.59196	6.13064	6.41104	5.60919	5.72892	6.00025	F-box and leucine-rich repeat protein 2	FBXL2	6.55216	6.04455	5.77946	1.55849
11739080_s_at	7.19303	7.20672	6.82169	5.90757	6.1564	6.69827	6.4493	6.69271	6.69827	DnaJ (Hsp40) homolog, subfamily B, member 4	DNAJB4	7.07381	6.25408	6.61343	1.55839
11758328_s_at	7.77669	7.76715	7.41404	6.67199	7.00099	6.93807	7.17565	7.12638	7.16278	nuclear receptor coactivator 3	NCOA3	7.65263	6.87035	7.15494	1.55831
11754144_a_at	5.12894	5.22281	5.79879	4.41306	4.81447	4.62358	4.9469	5.0801	4.58819	met proto-oncogene (hepatocyte growth factor receptor)	MET	5.38351	4.61704	4.87173	1.55739
11727998_a_at	4.3978	4.59864	3.97673	3.7959	3.62755	3.81101	3.7959	3.61418	3.46894	myelin expression factor 2	MYEF2	4.32439	3.74482	3.62634	1.55704
11758048_s_at	6.77018	6.8018	7.09008	6.22328	6.38389	6.23319	6.38389	6.50138	5.76711	thyroid hormone receptor, beta	THRB	6.88735	6.28012	6.21746	1.55678
11726725_a_at	8.71076	8.82183	8.94996	7.54942	7.5225	7.97694	8.51265	8.56053	9.01898	nucleic acid binding protein 1	NABP1	8.82752	7.68295	8.69738	1.55547
11753830_a_at	8.86595	8.75157	8.95031	8.25075	8.06105	8.16023	8.0869	8.08681	8.66715	myeloid/lymphoid or mixed-lineage leukemia (trithorax homolog, Drosophila); translocated to, 11	MLLT11	8.85594	8.15734	8.28029	1.55523
11752967_x_at	11.8139	12.1751	11.8271	10.7274	11.2997	11.9658	11.0497	11.0811	11.6858	heat shock protein 90kDa beta (Grp94), member 1 /// microRNA 3652	HSP90B1 /// MIR3652	11.9387	11.331	11.2722	1.55522
11716005_a_at	8.58115	8.59704	7.91768	7.77252	7.46668	7.90638	7.63136	7.80934	7.78325	hypoxia up-regulated 1	HYOU1	8.36529	7.7152	7.74132	1.55513
11722348_a_at	5.6173	5.80049	5.94973	4.82025	4.98143	5.01063	5.23401	5.47474	5.39314	RALBP1 associated Eps domain containing 2	REPS2	5.78917	4.93744	5.3673	1.55488
11728733_at	11.56	11.6561	11.7286	10.2251	10.6261	11.1541	11.1325	11.2562	11.6756	zinc finger and BTB domain containing 38	ZBTB38	11.6482	10.6685	11.3548	1.55468
11739471_a_at	5.72771	5.94712	6.60666	5.1423	5.3105	5.30524	5.82632	5.69342	5.46599	membrane associated guanylate kinase, WW and PDZ domain containing 1	MAGI1	6.09383	5.25268	5.66191	1.55459
11739781_a_at	5.97748	5.8638	6.78275	5.50662	5.45513	4.54994	5.92666	6.06836	5.92495	transglutaminase 2 (C polypeptide, protein-glutamine-gamma-glutamyltransferase)	TGM2	6.20801	5.17056	5.97333	1.55409
11738510_s_at	7.1867	6.94076	7.42582	6.71982	6.42041	6.04259	6.59593	6.69381	6.82097	natriuretic peptide C	NPPC	7.18443	6.39427	6.70357	1.55348
11721429_a_at	6.93152	6.76759	6.94036	5.9772	5.83772	6.05965	6.43639	6.43639	6.72177	T-box 3	TBX3	6.87982	5.95819	6.53152	1.55291
11743515_s_at	6.83967	6.66585	7.05932	5.83282	5.92968	5.39964	6.90453	6.70918	6.54599	laminin, gamma 2	LAMC2	6.85495	5.72071	6.7199	1.55255
11722425_s_at	7.64103	7.79661	8.08164	6.51115	6.72428	7.09052	7.51325	7.60123	7.79556	neural precursor cell expressed, developmentally down-regulated 4-like, E3 ubiquitin protein ligase	NEDD4L	7.83976	6.77532	7.63668	1.5516
11739696_s_at	7.12968	7.09998	7.4803	5.46786	5.69557	6.2484	7.30438	7.34434	7.55772	AF4/FMR2 family, member 3	AFF3	7.23665	5.80394	7.40215	1.55144
11749538_a_at	8.13821	7.91645	7.86998	7.33151	7.0265	6.91115	7.66845	7.76239	7.34817	MHC class I polypeptide-related sequence B	MICB	7.97488	7.08972	7.59301	1.55134
11758582_s_at	7.60231	7.62903	7.6924	6.47465	7.01816	7.0294	6.95865	7.02612	7.54123	SIX homeobox 4	SIX4	7.64125	6.84074	7.17533	1.55101
11725861_a_at	8.98793	8.99091	9.5514	7.63377	8.23659	8.02209	8.99252	9.16464	9.21489	v-myb myeloblastosis viral oncogene homolog (avian)-like 1	MYBL1	9.17674	7.96415	9.12402	1.55042
11757695_s_at	8.37001	8.46521	8.49701	7.34555	7.82471	8.21488	7.43969	7.64936	8.39547	zinc finger protein 512	ZNF512	8.44407	7.79504	7.82817	1.55021
11721405_s_at	8.60183	8.59378	8.6014	7.52483	8.35016	8.55825	7.72599	7.6578	7.98294	nuclear receptor coactivator 3	NCOA3	8.599	8.14441	7.78891	1.55008
11732331_s_at	10.3364	10.3229	10.5352	9.3656	9.55859	9.45181	10.0564	10.1688	9.99975	ADP-ribosylation factor-like 4C	ARL4C	10.3981	9.45866	10.075	1.54898
11726564_a_at	4.64022	4.54653	4.96419	3.85703	4.05175	3.92654	4.23802	4.44035	4.00547	collagen, type XVII, alpha 1	COL17A1	4.71698	3.94511	4.22795	1.54806
11727904_s_at	7.588	7.73389	7.73589	6.80338	7.15927	7.38224	6.99345	6.96243	7.03293	interleukin 13 receptor, alpha 1	IL13RA1	7.68593	7.11496	6.99627	1.5479
11725102_at	5.49165	5.34001	5.85923	4.97858	4.60895	4.35399	5.35377	5.15273	5.15628	epidermal growth factor receptor	EGFR	5.56363	4.64717	5.22093	1.54712
11721878_x_at	7.02411	7.33631	7.50375	6.63999	6.68538	6.3744	6.77974	6.77974	6.69243	metallothionein 1F	MT1F	7.28806	6.56659	6.75064	1.54697
11738021_a_at	4.64667	4.72059	5.44229	4.08086	4.46894	4.12992	4.52563	4.60174	4.0366	phospholipase C, beta 4	PLCB4	4.93652	4.22658	4.38799	1.54674
11718026_a_at	7.84294	8.12872	7.91725	7.07806	7.62822	7.4801	7.35372	7.38716	7.07806	nuclear receptor coactivator 7	NCOA7	7.96297	7.39546	7.27298	1.54623
11745685_a_at	5.16761	5.25479	5.75967	4.51031	4.34709	4.89654	5.10371	4.66986	5.07113	sodium channel and clathrin linker 1	SCLT1	5.39402	4.58465	4.94823	1.54498
11762548_at	4.96105	5.20674	5.29446	4.19149	4.55378	4.7446	4.28259	4.1574	5.2293	---	---	5.15408	4.49662	4.55643	1.54495
11732286_a_at	6.85742	6.84993	6.6009	5.80684	6.15959	6.70277	6.03034	6.13046	6.02176	DAZ interacting protein 3, zinc finger	DZIP3	6.76941	6.22307	6.06085	1.54484
11731795_at	7.18246	7.22088	7.51783	6.42098	5.94006	5.95492	7.296	7.37833	7.08899	epoxide hydrolase 4	EPHX4	7.30706	6.10532	7.25444	1.54454
11739688_a_at	3.71735	4.19903	4.32563	3.45209	3.34627	3.38916	3.51052	3.48477	3.54162	family with sequence similarity 107, member B	FAM107B	4.08067	3.39584	3.5123	1.54392
11737334_a_at	7.84571	7.88576	8.15288	6.27483	6.56723	6.40967	8.24742	8.24031	8.27046	adhesion molecule with Ig-like domain 2	AMIGO2	7.96145	6.41724	8.25273	1.54378
11739979_a_at	9.59519	9.45034	9.97169	8.40283	8.74342	8.73591	9.21567	9.34962	9.83216	A kinase (PRKA) anchor protein 2 /// PALM2-AKAP2 readthrough	AKAP2 /// PALM2-AKAP2	9.67241	8.62739	9.46581	1.54307
11727346_a_at	8.31558	8.16308	8.52865	7.69317	7.65871	7.29388	8.07356	7.71164	7.83184	B lymphoid tyrosine kinase	BLK	8.33577	7.54859	7.87235	1.54253
11742378_a_at	4.96106	4.99614	4.86569	4.4064	4.44411	4.37177	4.41299	3.9434	4.31678	aldo-keto reductase family 1, member B10 (aldose reductase) /// aldo-keto reductase family 1, member B15	AKR1B10 /// AKR1B15	4.94097	4.40743	4.22439	1.54227
11733995_x_at	8.00163	8.13972	8.20613	6.96526	7.34898	7.69018	7.4278	7.66902	7.84521	NAD kinase domain containing 1	NADKD1	8.11583	7.33481	7.64735	1.54195
11736364_s_at	5.76558	6.03677	6.13462	4.68954	5.66997	5.89054	5.26793	5.32737	5.28688	KIAA0586	KIAA0586	5.97899	5.41668	5.29406	1.54073
11736257_at	7.81346	7.9313	8.2834	7.3495	7.5846	7.32475	7.18713	7.49078	7.37851	protein kinase C, epsilon	PRKCE	8.00939	7.41962	7.35214	1.54062
11754206_a_at	6.66864	6.7342	6.72065	5.2241	5.83865	5.77853	6.42819	6.48004	6.75724	human immunodeficiency virus type I enhancer binding protein 2	HIVEP2	6.70783	5.61376	6.55516	1.54047
11750416_a_at	10.2799	10.1628	9.99897	9.03521	9.06387	9.85916	9.75765	9.61541	9.81926	thioredoxin reductase 1	TXNRD1	10.1472	9.31941	9.73077	1.53915
11722081_a_at	6.2129	6.1791	6.1015	4.82944	5.19847	5.90767	5.26471	5.85382	6.2006	RUN and FYVE domain containing 3	RUFY3	6.1645	5.31186	5.77305	1.53906
11717694_a_at	7.53276	7.38043	7.45382	6.59042	6.30093	6.30966	7.24855	7.41124	7.14142	CCAAT/enhancer binding protein (C/EBP), gamma	CEBPG	7.45567	6.40034	7.26707	1.53897
11716528_at	6.61583	6.53916	7.0927	6.02646	6.36261	6.33352	5.80901	5.85662	6.37581	ELAV (embryonic lethal, abnormal vision, Drosophila)-like 1 (Hu antigen R)	ELAVL1	6.74923	6.24086	6.01381	1.53889
11738892_a_at	10.7781	10.6904	10.6602	9.32706	9.06782	9.86566	10.6533	10.5915	11.0212	tropomyosin 1 (alpha)	TPM1	10.7096	9.42018	10.7553	1.5388
11754367_x_at	7.22582	7.16613	7.11207	6.4279	6.60683	6.38967	6.53501	6.58496	6.73475	LIM and senescent cell antigen-like domains 2	LIMS2	7.168	6.4748	6.61824	1.53846
11753850_x_at	12.6104	12.6229	12.5715	11.5832	11.2875	11.5384	12.4729	12.4729	12.5262	cytochrome c oxidase subunit VIIa polypeptide 2 (liver)	COX7A2	12.6016	11.4697	12.4906	1.53837
11755239_a_at	7.61951	7.72003	8.18757	6.34609	6.50316	6.59274	7.62172	7.83049	8.43443	elongation factor, RNA polymerase II, 2	ELL2	7.84237	6.48066	7.96221	1.53787
11757712_a_at	5.79035	5.78044	5.39439	5.0589	4.83982	4.9871	5.19132	5.16631	4.96307	l(3)mbt-like 4 (Drosophila)	L3MBTL4	5.65506	4.96194	5.1069	1.53756
11725574_a_at	7.82414	8.0572	8.29398	6.73142	6.7382	7.37222	7.82414	7.75629	8.205	neural precursor cell expressed, developmentally down-regulated 4, E3 ubiquitin protein ligase	NEDD4	8.05844	6.94728	7.92848	1.53747
11719327_a_at	11.1069	11.1571	10.8245	10.292	10.2769	10.4802	10.3765	10.3277	10.7006	cysteine-rich with EGF-like domains 2	CRELD2	11.0295	10.3497	10.4683	1.53744
11715501_s_at	11.8106	11.9127	11.975	11.1795	10.9485	11.0828	11.4754	11.4975	11.491	insulin-like growth factor binding protein 7	IGFBP7	11.8994	11.0703	11.488	1.53718
11717438_x_at	11.1727	11.1816	11.2108	9.9229	10.2127	10.4409	10.8018	10.8572	11.1733	topoisomerase (DNA) I	TOP1	11.1884	10.1922	10.9441	1.53713
11718847_at	7.57373	7.5717	7.99483	6.23881	6.70866	7.08503	7.34641	7.18721	7.99354	SH3-domain GRB2-like endophilin B1	SH3GLB1	7.71342	6.6775	7.50905	1.53702
11739472_a_at	6.33289	6.63428	7.07076	5.42034	6.16118	6.11454	6.29688	6.28654	6.08039	membrane associated guanylate kinase, WW and PDZ domain containing 1	MAGI1	6.67931	5.89869	6.22127	1.53617
11736246_a_at	7.11038	7.11038	7.3789	5.50836	5.79184	5.70094	7.48095	7.46632	7.53512	adhesion molecule with Ig-like domain 2	AMIGO2	7.19988	5.66705	7.49413	1.53612
11732585_a_at	7.41593	7.61639	7.52611	6.30104	6.67014	7.37078	6.72467	6.85521	7.48261	interleukin 1 receptor accessory protein	IL1RAP	7.51948	6.78065	7.02083	1.53553
11740481_x_at	4.64745	4.39456	4.5671	4.03766	4.06089	4.04839	3.83247	4.04232	3.48443	progestin and adipoQ receptor family member V	PAQR5	4.53637	4.04898	3.78641	1.53547
11724273_a_at	8.74717	8.53611	8.65725	7.31535	7.51797	7.82877	8.55072	8.50969	8.45098	protein tyrosine phosphatase, receptor type, K	PTPRK	8.64684	7.55403	8.5038	1.53467
11722934_s_at	9.32704	9.46371	9.79785	7.79845	8.06344	8.9465	9.32704	9.32704	10.0078	choroideremia-like (Rab escort protein 2)	CHML	9.52953	8.26946	9.55396	1.53456
11733285_x_at	5.86221	5.83165	5.69911	5.19805	5.05016	5.15831	5.07514	5.06887	5.52958	derlin 3	DERL3	5.79765	5.13551	5.22453	1.53436
11758336_s_at	5.9864	6.23884	6.07226	4.90979	5.22144	5.86862	5.54121	5.71837	5.63464	v-akt murine thymoma viral oncogene homolog 3 (protein kinase B, gamma)	AKT3	6.09917	5.33328	5.63141	1.53349
11728439_at	4.6672	5.29043	5.06749	3.98305	4.14054	4.67379	4.55224	4.22509	4.77636	bromodomain and WD repeat domain containing 1	BRWD1	5.00838	4.26579	4.5179	1.53318
11751957_a_at	6.35835	6.32719	6.70072	5.1856	5.67785	6.17347	5.85817	5.844	6.33756	HECT and RLD domain containing E3 ubiquitin protein ligase 4	HERC4	6.46208	5.67898	6.01324	1.53259
11753981_a_at	3.89895	3.68525	4.4387	3.02502	3.10496	3.26473	3.60763	4.00758	3.34251	ventricular zone expressed PH domain homolog 1 (zebrafish)	VEPH1	4.00763	3.13157	3.65257	1.53215
11733056_s_at	7.16419	7.11874	6.8427	5.30238	5.67255	5.91115	7.03466	7.26245	7.37652	polypyrimidine tract binding protein 3	PTBP3	7.04187	5.6287	7.22454	1.53183
11763283_at	8.24044	8.37131	8.53662	7.3655	7.51797	7.99103	7.76318	7.78157	8.18682	phosphoinositide-3-kinase, catalytic, alpha polypeptide	PIK3CA	8.38279	7.62483	7.91052	1.53168
11724615_at	7.2774	7.05941	7.1231	6.84481	6.51422	7.06321	6.25759	6.37706	6.17347	LIM domain kinase 1	LIMK1	7.1533	6.80741	6.26937	1.53146
11739173_a_at	7.72216	7.70134	7.77151	6.96266	6.79291	7.49118	6.83912	7.05841	7.56192	synaptosomal-associated protein, 23kDa	SNAP23	7.73167	7.08225	7.15315	1.53046
11743428_a_at	7.38715	7.26314	7.30899	6.72788	6.48486	6.41688	6.82529	6.8322	6.95108	runt-related transcription factor 3	RUNX3	7.31976	6.5432	6.86952	1.52986
11755812_a_at	7.24571	6.93493	7.19729	5.73991	5.87064	6.32461	6.97676	7.01201	7.15303	basonuclin 2	BNC2	7.12598	5.97838	7.04727	1.5296
11725075_a_at	9.8938	10.0705	10.1719	8.78421	9.13958	9.58353	9.57753	9.5357	9.97435	family with sequence similarity 126, member A	FAM126A	10.0454	9.16911	9.69586	1.52935
11723147_a_at	9.4077	9.24173	10.0871	7.7801	8.33701	8.71839	9.33082	9.35503	10.2743	neuron navigator 3	NAV3	9.57886	8.2785	9.65338	1.52935
11748965_x_at	8.1502	7.92962	7.9359	7.31153	7.45677	7.63469	7.37864	7.34674	7.22731	ets variant 1	ETV1	8.00524	7.46766	7.31756	1.52904
11747137_x_at	4.86154	4.50928	4.97614	3.68525	4.3518	4.31678	4.04671	4.28649	4.33132	endoplasmic reticulum aminopeptidase 2	ERAP2	4.78232	4.11794	4.22151	1.529
11763187_a_at	6.97503	7.14942	6.99653	6.46682	6.40106	6.62796	6.2967	6.22251	6.55557	nucleobindin 2	NUCB2	7.04032	6.49861	6.35826	1.52826
11754924_s_at	5.39208	5.1074	6.5112	5.11269	4.83982	4.8705	4.9127	5.52145	5.09594	androgen-dependent TFPI-regulating protein	ADTRP	5.67023	4.941	5.1767	1.52772
11718523_s_at	8.829	8.87349	8.98354	7.57884	7.86803	8.6323	8.41419	8.53195	8.67973	anthrax toxin receptor 1	ANTXR1	8.89534	8.02639	8.54196	1.5275
11763367_at	4.4297	4.11932	5.21876	3.7148	3.64975	3.98954	4.11932	3.98949	4.40583	---	---	4.58926	3.7847	4.17155	1.52746
11717412_x_at	9.49039	9.48529	9.65483	8.47125	9.01296	9.10175	8.82831	8.95758	9.22257	anoctamin 6	ANO6	9.5435	8.86199	9.00282	1.52742
11717622_s_at	9.04609	9.09884	9.20079	7.46433	8.04596	8.02711	9.11474	8.96697	9.40752	chromosome 1 open reading frame 9	C1orf9	9.11524	7.8458	9.16308	1.52711
11749689_x_at	9.76281	9.31979	8.87159	8.68906	8.61199	8.69754	8.83751	8.7557	8.6577	hypoxia up-regulated 1	HYOU1	9.31806	8.66619	8.7503	1.52607
11726012_a_at	6.45831	6.33094	6.51587	5.24464	4.72788	5.28392	6.8062	6.66485	6.22497	ajuba LIM protein	AJUBA	6.43504	5.08548	6.56534	1.52587
11749208_a_at	6.40485	6.38517	6.51372	4.77705	5.04711	5.20488	6.35831	6.48305	7.07989	elongation factor, RNA polymerase II, 2	ELL2	6.43458	5.00968	6.64042	1.52576
11730235_a_at	6.07172	6.13749	6.75854	5.27501	5.38696	5.27826	6.15469	6.09228	6.09228	myeloid-associated differentiation marker	MYADM	6.32259	5.31341	6.11308	1.52556
11756079_a_at	7.91518	7.83142	7.80705	7.18328	7.20181	7.11057	7.36301	7.36301	7.23002	rhomboid domain containing 1	RHBDD1	7.85122	7.16522	7.31868	1.52548
11744715_a_at	7.80897	7.8345	7.61299	7.17574	7.18678	7.52918	6.92097	6.89482	7.15155	solute carrier family 38, member 6	SLC38A6	7.75215	7.29723	6.98911	1.52518
11744522_a_at	10.345	10.344	10.2183	9.61542	9.58782	9.81335	9.67966	9.70239	9.76273	biorientation of chromosomes in cell division 1	BOD1	10.3024	9.6722	9.71493	1.52506
11734162_a_at	3.55598	3.85267	3.48245	3.10125	2.94364	2.65503	3.04197	3.32421	3.06705	transcription factor EC	TFEC	3.63037	2.89997	3.14441	1.52433
11757591_s_at	9.2665	9.33488	9.25676	7.98012	8.69416	8.77242	8.77924	8.84672	8.99716	PAN3 poly(A) specific ribonuclease subunit homolog (S. cerevisiae)	PAN3	9.28605	8.48223	8.87437	1.52387
11733841_a_at	6.93152	6.94364	6.64868	5.91452	5.79426	6.19724	6.54736	6.59261	6.35531	ecotropic viral integration site 2A	EVI2A	6.84128	5.96867	6.49843	1.52386
11759428_a_at	7.98995	7.853	8.20707	6.30449	6.72496	6.74594	7.96488	8.09788	8.61574	Kruppel-like factor 7 (ubiquitous)	KLF7	8.01667	6.59179	8.22616	1.52382
11726625_at	7.69986	8.10247	7.44585	7.45176	7.59684	7.44585	6.94924	7.026	6.38505	cyclin G2	CCNG2	7.74939	7.49815	6.78676	1.52302
11730282_a_at	7.24898	7.58236	7.72193	6.37459	6.67387	7.63469	6.72619	6.94103	7.11763	RAD50 homolog (S. cerevisiae)	RAD50	7.51776	6.89438	6.92828	1.52248
11737105_x_at	6.31212	6.32206	6.88481	5.38565	5.89225	6.03366	5.81012	6.02331	6.25513	ADP-ribosylation factor-like 17A	ARL17A	6.50633	5.77052	6.02952	1.52236
11740030_s_at	8.37163	8.3518	8.31934	7.55143	7.53708	7.5293	7.8321	7.99912	7.99912	cAMP responsive element modulator	CREM	8.34759	7.53927	7.94345	1.52228
11760753_a_at	5.60235	5.67443	6.41803	5.56092	5.544	5.79761	4.7188	4.75447	5.37675	platelet-derived growth factor receptor, alpha polypeptide	PDGFRA	5.89827	5.63418	4.95001	1.52222
11731663_a_at	5.49426	5.38117	5.82837	5.22521	5.38857	5.32845	4.26058	4.9912	4.57909	KIAA1217	KIAA1217	5.56793	5.31408	4.61029	1.52177
11725388_a_at	5.25261	5.44804	5.47681	4.39708	4.58673	4.77914	4.81172	4.68944	5.45884	homer homolog 1 (Drosophila)	HOMER1	5.39249	4.58765	4.98667	1.52133
11742680_at	8.77554	8.76845	9.0708	7.0439	7.83164	8.56835	8.25397	8.49114	9.41043	heterogeneous nuclear ribonucleoprotein A2/B1	HNRNPA2B1	8.8716	7.81463	8.71851	1.52101
11743095_at	5.66426	5.63457	5.58463	3.96556	4.19497	4.56496	5.97587	5.87612	5.5594	transmembrane protein 65	TMEM65	5.62782	4.24183	5.8038	1.52098
11749688_a_at	8.92072	8.55759	7.95458	7.95458	7.62616	7.95458	7.90691	7.93583	7.86348	hypoxia up-regulated 1	HYOU1	8.47763	7.84511	7.90207	1.51997
11760289_a_at	6.20526	6.28045	6.40405	5.15651	5.42208	6.27395	5.84019	5.50709	5.9582	vesicle-associated membrane protein 4	VAMP4	6.29659	5.61752	5.76849	1.51948
11720672_a_at	6.4857	6.41531	6.50532	5.42229	6.06225	6.24057	5.73035	5.65104	6.08651	protein phosphatase, Mg2+/Mn2+ dependent, 1A	PPM1A	6.46878	5.90837	5.82263	1.51916
11734615_a_at	5.81987	5.78862	6.1434	5.70545	5.62774	5.7457	4.98771	5.10034	4.71754	neuregulin 2	NRG2	5.9173	5.69296	4.9352	1.5191
11724969_at	8.25193	8.28262	8.59312	7.12675	7.69858	7.61792	7.92621	7.94875	8.3181	ubiquitin specific peptidase 31	USP31	8.37589	7.48108	8.06435	1.51905
11744286_s_at	8.73679	8.66482	8.13917	7.32252	7.27145	8.64962	8.04262	7.88449	8.29237	cystathionine-beta-synthase	CBS	8.51359	7.74786	8.07316	1.51896
11726870_at	7.16278	7.46129	7.56105	6.71105	7.09685	6.62584	6.89556	6.63941	6.78326	SET binding protein 1	SETBP1	7.39504	6.81125	6.77275	1.51892
11724834_at	4.97711	4.63387	4.20456	3.971	3.94083	3.75212	4.07183	4.13877	4.13877	mucin 13, cell surface associated	MUC13	4.60518	3.88798	4.11646	1.51883
11744835_s_at	8.80994	8.83104	8.1918	7.5863	7.29145	8.64598	8.13278	8.04829	8.34558	cystathionine-beta-synthase	CBS	8.61093	7.84124	8.17555	1.51838
11716707_a_at	9.31982	9.30266	9.34498	8.6341	8.40645	8.55995	8.92893	8.78093	9.00972	ADP-ribosylation factor-like 2 binding protein	ARL2BP	9.32249	8.5335	8.90653	1.51832
11741016_a_at	8.881	8.64008	8.86057	7.83955	7.81184	7.92442	8.48542	8.48058	8.60817	adaptor-related protein complex 2, alpha 2 subunit	AP2A2	8.79388	7.8586	8.52472	1.51805
11719472_s_at	9.87118	9.97386	9.91879	8.93356	9.01099	9.43939	9.36537	9.35578	9.8131	interferon regulatory factor 2 binding protein 2	IRF2BP2	9.92127	9.12798	9.51142	1.51737
11722548_at	7.03942	7.11039	7.29983	5.56824	6.5104	6.7917	6.66509	6.4199	7.33598	human immunodeficiency virus type I enhancer binding protein 1	HIVEP1	7.14988	6.29012	6.80699	1.51711
11718422_s_at	10.0187	10.1394	9.98901	9.29816	9.21756	9.62241	9.40014	9.51495	9.63595	cyclin B1 interacting protein 1, E3 ubiquitin protein ligase	CCNB1IP1	10.049	9.37938	9.51702	1.5166
11757304_s_at	10.9913	11.0526	11.1395	10.3082	10.2691	10.2879	10.6346	10.6086	10.6585	ADP-ribosylation factor-like 2 binding protein	ARL2BP	11.0611	10.2884	10.6339	1.51568
11742278_a_at	6.07817	6.06712	5.71363	4.77384	5.00931	5.54736	5.62225	5.47681	5.69243	cystathionase (cystathionine gamma-lyase)	CTH	5.95297	5.11017	5.59716	1.51498
11759442_s_at	7.55339	7.62481	7.36786	6.7243	6.95851	7.33288	6.90988	6.97766	6.59593	Discoidin domain receptor tyrosine kinase 2	DDR2	7.51535	7.00523	6.82782	1.51448
11728699_at	7.59091	7.77604	7.49508	6.61112	7.22928	7.47537	6.9654	6.51218	7.34029	bone morphogenetic protein receptor, type II (serine/threonine kinase)	BMPR2	7.62068	7.10526	6.93929	1.51404
11762646_at	6.52763	6.77326	6.61904	5.70399	5.76042	5.95111	6.20104	6.40106	6.23222	low density lipoprotein receptor-related protein 11	LRP11	6.63998	5.80517	6.27811	1.51397
11734784_a_at	5.67972	5.88969	5.43702	5.26147	5.03964	5.7013	4.99855	4.96582	4.45629	chloride intracellular channel 2	CLIC2	5.66881	5.33414	4.80689	1.51393
11733638_at	4.90233	5.28739	5.13952	4.08086	3.68106	4.74786	4.67395	4.71203	5.17521	choroideremia (Rab escort protein 1)	CHM	5.10975	4.16993	4.85373	1.51354
11719792_at	6.78543	6.50001	6.48738	5.62666	5.70408	4.98094	6.61939	6.43666	6.59065	G protein-coupled receptor, family C, group 5, member A	GPRC5A	6.59094	5.43722	6.5489	1.51349
11727390_a_at	4.21609	4.04839	5.21635	3.73966	3.9568	4.10357	4.01462	3.79162	3.76828	STEAP family member 2, metalloreductase	STEAP2	4.49361	3.93334	3.85817	1.51346
11749616_s_at	6.71267	6.30966	6.65527	5.85609	5.43869	5.71178	6.36411	6.1977	6.20233	insulin-like growth factor binding protein 4	IGFBP4	6.5592	5.66885	6.25471	1.51301
11722174_a_at	7.89976	7.62828	7.75829	7.45176	7.29811	7.26418	7.21056	7.14255	6.62155	ubiquinol-cytochrome c reductase complex chaperone	UQCC	7.76211	7.33802	6.99155	1.51291
11728482_a_at	6.29419	6.46915	6.3818	5.57423	5.84299	6.20662	5.45929	5.72795	5.89705	zinc finger protein 181 /// zinc finger protein 302	ZNF181 /// ZNF302	6.38171	5.87461	5.69476	1.51259
11728841_a_at	6.32712	6.33715	6.43666	5.47038	5.29223	5.9372	6.00898	5.80649	6.10758	pleckstrin homology domain containing, family A member 5	PLEKHA5	6.36697	5.5666	5.97435	1.51204
11736425_x_at	6.32712	6.25129	6.48164	5.44104	5.6171	5.92418	5.78955	5.67443	6.09932	StAR-related lipid transfer (START) domain containing 4	STARD4	6.35335	5.66077	5.85443	1.51125
11727773_at	10.08	10.107	10.1755	9.40044	9.24513	9.37536	9.70421	9.72147	9.70421	La ribonucleoprotein domain family, member 6	LARP6	10.1208	9.34031	9.70996	1.5112
11722423_a_at	8.67511	8.6844	9.06477	7.74205	7.8664	7.84331	8.5421	8.63171	8.64921	neural precursor cell expressed, developmentally down-regulated 4-like, E3 ubiquitin protein ligase	NEDD4L	8.80809	7.81726	8.60768	1.51113
11748449_a_at	7.76642	7.75547	8.5549	7.89308	7.45359	7.39405	6.98024	7.4102	7.44943	integrin, alpha 5 (fibronectin receptor, alpha polypeptide)	ITGA5	8.0256	7.58024	7.27996	1.51099
11760590_x_at	5.9864	5.71601	6.03343	4.95147	4.95642	5.18886	5.62013	5.8399	5.34229	opioid growth factor receptor-like 1	OGFRL1	5.91195	5.03225	5.60077	1.51093
11748317_s_at	9.32558	9.54237	9.22683	8.38347	8.41597	8.71241	8.90714	9.02796	9.17152	multiple coagulation factor deficiency 2	MCFD2	9.36493	8.50395	9.03554	1.51066
11749088_s_at	10.3949	10.4637	10.7814	9.27545	9.61821	9.96257	10.1864	10.2264	10.4418	protein tyrosine phosphatase, receptor type, K	PTPRK	10.5466	9.61874	10.2849	1.51032
11754404_a_at	7.53403	7.40308	7.49139	6.5537	7.14929	7.34064	6.79196	6.772	6.684	poly (ADP-ribose) polymerase family, member 14	PARP14	7.47617	7.01454	6.74932	1.50968
11721528_at	6.57733	6.42752	6.58556	5.56499	5.81764	6.13707	5.77278	5.84377	6.47941	zinc finger, DHHC-type containing 2	ZDHHC2	6.53013	5.8399	6.03198	1.50963
11744468_at	7.84373	7.93494	8.03866	6.81621	7.3503	7.28255	7.46127	7.53795	7.62347	synaptotagmin binding, cytoplasmic RNA interacting protein	SYNCRIP	7.93911	7.14968	7.54089	1.50924
11733057_a_at	9.25314	9.35231	9.51079	7.66669	8.16943	8.28596	9.47015	9.43129	9.64658	polypyrimidine tract binding protein 3	PTBP3	9.37208	8.04069	9.51601	1.50915
11759429_a_at	5.93665	6.08603	6.25606	4.53354	4.34457	4.85755	6.17791	6.27175	6.81046	Kruppel-like factor 7 (ubiquitous)	KLF7	6.09291	4.57856	6.42004	1.50902
11748625_x_at	10.3032	9.98941	9.53972	9.39675	9.22973	9.40318	9.37683	9.39958	9.2988	hypoxia up-regulated 1	HYOU1	9.9441	9.34322	9.3584	1.50868
11739174_x_at	8.49348	8.30082	8.33213	7.67356	7.69484	8.02658	7.64607	7.4956	8.15684	synaptosomal-associated protein, 23kDa	SNAP23	8.37548	7.79833	7.76617	1.50862
11752930_a_at	7.74864	7.72073	7.77988	6.28203	6.68847	6.97264	7.76051	7.83769	7.39923	guanylate binding protein 1, interferon-inducible	GBP1	7.74975	6.64772	7.66581	1.50836
11715652_a_at	8.487	8.31552	8.6153	8.5784	8.45168	8.35902	6.94483	6.94839	7.9956	procollagen C-endopeptidase enhancer	PCOLCE	8.47261	8.46303	7.29627	1.50833
11721546_s_at	6.98	7.17023	7.65301	6.13346	6.74827	6.8032	6.72581	6.38197	7.25696	zinc finger E-box binding homeobox 1	ZEB1	7.26775	6.56164	6.78825	1.50817
11724103_x_at	6.37606	6.64769	6.45833	5.43228	6.00121	6.30701	5.80909	5.82896	6.02991	C8orf44-SGK3 readthrough /// serum/glucocorticoid regulated kinase family, member 3	C8orf44-SGK3 /// SGK3	6.49403	5.9135	5.88932	1.50798
11729885_at	6.14635	6.03775	6.13446	4.9906	5.50165	5.23123	5.85351	5.65271	5.85351	chromosome 18 open reading frame 54	C18orf54	6.10619	5.24116	5.78658	1.50767
11763641_a_at	3.62242	4.09391	3.78146	3.32769	3.19301	3.1025	3.33316	3.18359	3.30543	formin-like 1	FMNL1	3.8326	3.20773	3.27406	1.50702
11716772_at	9.60348	9.56862	9.38231	8.66584	8.54877	9.05636	9.12194	9.1	9.06899	chromosome 11 open reading frame 68	C11orf68	9.51813	8.75699	9.09697	1.50645
11718073_at	8.11617	8.03379	8.63448	7.80892	7.5697	6.95388	7.8764	7.86773	7.94674	interleukin 4 receptor	IL4R	8.26148	7.44417	7.89696	1.5062
11745799_s_at	10.117	10.2628	10.2362	9.49531	9.87538	10.0556	9.24195	9.34708	9.67783	ets variant 1	ETV1	10.2053	9.80877	9.42229	1.50503
11725072_at	6.33412	6.20486	6.04706	5.05849	5.42515	5.14501	6.00898	6.29943	5.70201	PHD finger protein 17	PHF17	6.19535	5.20955	6.00347	1.50403
11721352_at	5.93153	5.99593	6.23502	5.73729	5.79192	5.74335	5.03045	4.96111	5.52958	solute carrier family 1 (neuronal/epithelial high affinity glutamate transporter, system Xag), member 1	SLC1A1	6.05416	5.75752	5.17371	1.50373
11720742_a_at	6.73335	6.87847	6.86675	5.7186	6.40276	7.02534	6.0531	6.07954	6.15109	zinc finger protein 605	ZNF605	6.82619	6.38223	6.09458	1.50294
11747441_a_at	8.4918	8.45043	8.19928	7.93117	7.91606	8.14605	7.44156	7.54547	7.7764	glutaredoxin (thioltransferase)	GLRX	8.3805	7.99776	7.58781	1.50287
11715273_at	7.78163	7.48614	7.66168	6.99772	6.5641	6.9383	6.9192	7.21658	7.69671	tropomyosin 2 (beta)	TPM2	7.64315	6.83337	7.2775	1.50286
11721998_a_at	6.43197	6.37545	6.43197	5.42742	6.05202	6.1061	5.88969	5.74508	5.73281	poly (ADP-ribose) polymerase family, member 14	PARP14	6.41313	5.86185	5.78919	1.50276
11761460_s_at	5.31132	5.30599	5.55125	3.55166	4.75219	4.69551	5.01192	5.25349	5.54798	COBW domain containing 1 /// COBW domain containing 2 /// COBW domain containing 3 /// COBW domain containing 5 /// COBW domain containing 6 /// COBW domain containing 7 /// uncharacterized LOC100653334	CBWD1 /// CBWD2 /// CBWD3 /// CBWD5 /// CBWD6 /// CBWD7 /// LOC100653334	5.38952	4.33312	5.27113	1.50253
11724048_a_at	6.70706	6.43658	6.17134	5.55201	5.72717	6.18893	5.72717	5.90921	6.00265	component of oligomeric golgi complex 6	COG6	6.43833	5.82271	5.87968	1.50226
11721006_s_at	8.89226	8.81552	8.93904	8.22073	8.25147	8.37088	8.3883	8.5436	7.99758	transmembrane and coiled-coil domains 3	TMCO3	8.88227	8.28103	8.30983	1.50196
11721530_at	8.6479	8.64008	8.62798	7.81042	7.7808	7.96407	8.28108	8.23091	8.24863	zinc finger, DHHC-type containing 2	ZDHHC2	8.63865	7.85176	8.25354	1.50108
11746384_s_at	8.19679	8.22957	8.05011	7.03293	7.52604	7.93405	7.53155	7.72844	7.68571	RPTOR independent companion of MTOR, complex 2	RICTOR	8.15882	7.49768	7.64857	1.50077
11718315_at	5.57541	5.7298	5.70238	4.99748	4.61067	4.78846	5.41577	5.05584	5.63306	solute carrier family 16, member 2 (thyroid hormone transporter)	SLC16A2	5.66919	4.79887	5.36822	1.50071
11719895_x_at	8.51902	8.46139	8.52072	6.93324	7.38671	7.8494	8.40069	8.30992	8.61407	family with sequence similarity 91, member A1	FAM91A1	8.50038	7.38978	8.44156	1.49974
11749518_a_at	7.46179	7.5036	7.3961	6.83491	6.56111	6.96846	7.01831	6.76403	7.06944	steroid-5-alpha-reductase, alpha polypeptide 1 (3-oxo-5 alpha-steroid delta 4-dehydrogenase alpha 1)	SRD5A1	7.45383	6.78816	6.95059	1.49947
11715670_a_at	9.30928	9.25938	9.05978	9.42494	9.22424	9.16352	7.702	7.72326	8.513	interferon induced transmembrane protein 1	IFITM1	9.20948	9.2709	7.97942	1.49933
11724274_s_at	10.687	10.6866	11.0988	9.47381	9.95475	10.2051	10.5229	10.5173	10.767	protein tyrosine phosphatase, receptor type, K	PTPRK	10.8242	9.87791	10.6024	1.49899
11747570_a_at	11.8534	11.8567	12.0744	11.0992	11.1948	11.0896	11.6667	11.6331	11.3821	microsomal glutathione S-transferase 1	MGST1	11.9282	11.1279	11.5607	1.49887
11718394_at	9.0562	8.72046	8.81492	8.05156	7.51976	7.62165	8.73647	9.02624	8.72436	jun proto-oncogene	JUN	8.86386	7.73099	8.82902	1.49885
11732445_a_at	7.67218	7.55339	7.69685	6.81644	6.7968	6.59736	7.50656	7.6123	7.01345	RNA binding protein with multiple splicing	RBPMS	7.64081	6.73687	7.37743	1.49864
11742753_a_at	4.85375	5.05257	4.97499	4.58121	4.64618	4.27171	4.54926	4.41563	3.79759	fibroblast growth factor 12	FGF12	4.96044	4.4997	4.25416	1.49849
11725331_a_at	7.05165	7.31487	7.28396	5.97631	6.44816	7.16054	6.60346	6.71024	6.90348	ubiquitin specific peptidase 9, X-linked	USP9X	7.21682	6.52834	6.73906	1.49809
11746242_a_at	8.00344	7.95412	8.29403	6.85558	6.96526	6.555	8.2658	8.3234	8.04003	aryl hydrocarbon receptor nuclear translocator-like 2	ARNTL2	8.08386	6.79195	8.20974	1.49798
11718266_s_at	9.44508	9.49387	9.60472	9.05134	9.06985	8.76877	9.00519	8.99471	8.70005	SMAD family member 3	SMAD3	9.51456	8.96332	8.89998	1.49786
11724407_s_at	9.34802	9.25958	9.5031	8.77706	8.71115	8.21196	8.93835	8.96886	9.1167	cyclin E1	CCNE1	9.37023	8.56672	9.00797	1.49785
11739483_a_at	7.79642	8.09209	8.19252	6.48606	7.17089	7.72761	7.67211	7.53413	8.07776	coiled-coil domain containing 88A	CCDC88A	8.02701	7.12819	7.76133	1.49718
11759196_at	5.32515	5.16653	5.13347	4.54189	4.39481	4.86228	4.35705	4.73888	4.86228	methyltransferase like 10	METTL10	5.20839	4.59966	4.65274	1.49712
11720747_a_at	7.72801	7.79845	7.91207	7.06252	7.18652	7.37527	7.13927	7.37265	7.24775	adenylate cyclase 7	ADCY7	7.81284	7.2081	7.25322	1.49711
11749539_x_at	7.91299	7.92593	7.8607	7.33151	6.91905	6.99861	7.65742	7.56696	7.43445	MHC class I polypeptide-related sequence B	MICB	7.89987	7.08306	7.55294	1.49679
11749657_a_at	6.41453	6.23809	6.08917	5.91115	5.812	5.65174	5.42187	5.56685	5.63109	neuron navigator 2	NAV2	6.24727	5.79163	5.53994	1.49639
11754440_s_at	9.64222	9.52877	10.0637	9.03605	8.89569	8.63414	9.49681	9.51298	9.40497	growth arrest-specific 6	GAS6	9.7449	8.85529	9.47159	1.49636
11727626_a_at	9.00441	9.02138	8.99841	7.85908	8.3261	8.63748	8.47567	8.55527	8.70706	clock homolog (mouse)	CLOCK	9.00806	8.27422	8.57933	1.49618
11753892_x_at	12.6447	12.6223	12.6147	11.6272	11.4853	11.6144	12.4752	12.507	12.5671	cytochrome c oxidase subunit VIIa polypeptide 2 (liver)	COX7A2	12.6272	11.5756	12.5164	1.49612
11739525_at	6.79659	6.69386	6.14944	5.22057	5.67743	6.24664	6.51059	6.31975	5.81764	LIM domain containing preferred translocation partner in lipoma	LPP	6.54663	5.71488	6.21599	1.49609
11740362_a_at	7.95504	7.81135	8.19511	6.62702	6.91666	7.17835	7.83542	8.03369	7.84672	forkhead box N3	FOXN3	7.98717	6.90734	7.90528	1.49574
11726040_at	6.5149	6.40466	6.83294	5.44105	5.71339	5.43251	6.40738	6.28251	6.74642	serine/threonine kinase 17b	STK17B	6.58417	5.52898	6.47877	1.49515
11725016_at	6.37619	6.7704	6.6726	5.58644	6.17014	6.94782	5.64595	5.4059	6.40051	microtubule-associated protein 9	MAP9	6.6064	6.2348	5.81745	1.49513
11756570_a_at	9.49132	9.41643	9.12517	8.68804	8.76243	8.85551	8.70867	8.75288	8.81756	transmembrane protein 50B	TMEM50B	9.34431	8.76866	8.75971	1.49498
11727996_a_at	5.88427	6.07127	5.88424	4.98975	5.63087	5.37479	5.47863	5.82352	4.90136	myelin expression factor 2	MYEF2	5.94659	5.33181	5.40117	1.49496
11755104_a_at	8.81826	8.82015	9.05691	8.5857	8.55083	8.56248	7.93962	8.07136	8.20139	KIAA1671	KIAA1671	8.89844	8.56634	8.07079	1.49472
11722851_at	5.75497	5.69534	6.19862	4.28909	4.43228	4.27278	6.44949	6.38461	5.99236	baculoviral IAP repeat containing 3	BIRC3	5.88298	4.33138	6.27548	1.49437
11740704_a_at	4.69013	4.93264	4.9787	3.68525	4.42168	5.00046	4.00664	4.19276	4.42168	AT rich interactive domain 4A (RBP1-like)	ARID4A	4.86716	4.36913	4.20703	1.4939
11724471_x_at	11.8823	11.817	12.0215	11.1524	11.1197	11.0744	11.6347	11.6184	11.3679	microsomal glutathione S-transferase 1	MGST1	11.9069	11.1155	11.5403	1.49382
11725387_x_at	7.08461	7.17252	7.19814	6.04647	6.34006	6.52959	6.59025	6.72084	7.20962	homer homolog 1 (Drosophila)	HOMER1	7.15176	6.30537	6.84024	1.49376
11741017_s_at	7.71241	7.51437	7.64786	6.81283	6.64433	6.67079	7.42597	7.33541	7.38715	adaptor-related protein complex 2, alpha 2 subunit	AP2A2	7.62488	6.70932	7.38284	1.49361
11744590_a_at	6.75453	6.87548	6.9324	5.75648	5.79184	5.99628	6.79161	6.62288	6.69649	triple functional domain (PTPRF interacting)	TRIO	6.85414	5.8482	6.70366	1.49299
11748382_a_at	10.0953	9.95892	10.3629	8.84791	9.11853	9.09722	9.88723	10.0093	10.405	SMAD specific E3 ubiquitin protein ligase 2	SMURF2	10.1391	9.02122	10.1005	1.49299
11741591_at	5.95629	6.04129	6.25714	5.52612	5.61447	4.88645	5.7203	5.48444	5.8127	ATP-binding cassette, sub-family D (ALD), member 3	ABCD3	6.0849	5.34235	5.67248	1.49225
11720564_a_at	6.58728	6.22135	6.25851	6.04652	5.98133	5.82107	5.52008	5.74523	5.5553	neuron navigator 2	NAV2	6.35571	5.94964	5.60687	1.49222
11722701_s_at	7.22554	7.37175	7.17765	5.95955	6.84234	7.40239	6.67105	6.43825	6.77484	KIAA1109	KIAA1109	7.25831	6.73476	6.62805	1.49165
11736478_a_at	7.12194	6.83793	7.11153	5.63727	5.77641	5.89699	6.91494	7.01197	7.44427	elongation factor, RNA polymerase II, 2	ELL2	7.0238	5.77022	7.12373	1.49157
11726945_at	5.62145	5.36931	5.40428	4.49772	4.52357	4.71213	5.08076	5.19108	5.32636	protein phosphatase, Mg2+/Mn2+ dependent, 1A	PPM1A	5.46501	4.57781	5.1994	1.49113
11726321_a_at	9.48401	9.64398	9.59243	8.48509	8.80635	9.27696	9.08465	9.14313	9.18654	ERO1-like (S. cerevisiae)	ERO1L	9.57347	8.85613	9.13811	1.49108
11725904_a_at	6.41149	6.28045	6.55955	5.65898	5.56069	5.7801	5.80761	6.02241	6.21529	zinc finger protein 502	ZNF502	6.41716	5.66659	6.0151	1.49104
11718682_a_at	3.13081	3.4408	3.08294	2.60505	2.51643	2.58153	2.82294	2.71116	2.61907	alpha-fetoprotein	AFP	3.21818	2.56767	2.71772	1.49018
11751993_a_at	6.98376	6.43143	6.87847	5.70871	5.54971	5.49346	6.43143	6.85195	7.10107	jagged 1	JAG1	6.76455	5.58396	6.79482	1.48985
11744915_a_at	6.50884	6.62868	6.88816	5.38036	5.43842	5.93236	6.74667	6.772	6.33302	neuronal growth regulator 1	NEGR1	6.67523	5.58372	6.61723	1.48943
11724470_s_at	9.57673	9.92811	9.79219	8.93556	8.85239	8.98709	9.45169	9.50528	9.41358	microsomal glutathione S-transferase 1	MGST1	9.76568	8.92501	9.45685	1.48942
11763492_a_at	7.52582	7.48016	7.35254	7.47868	7.38253	7.76985	6.20581	6.08127	6.35074	neuritin 1	NRN1	7.45284	7.54369	6.2126	1.48936
11726313_x_at	5.70182	5.68315	5.64291	4.92528	4.79271	4.82687	5.30515	5.58524	5.17296	transducin (beta)-like 1X-linked	TBL1X	5.67596	4.84828	5.35445	1.48926
11755080_a_at	6.91986	7.19141	7.12739	5.87851	6.47247	6.78288	6.57757	6.7996	6.51936	dishevelled associated activator of morphogenesis 1	DAAM1	7.07955	6.37795	6.63218	1.48915
11750654_s_at	7.19636	7.26912	7.28396	6.52099	6.76102	7.17427	6.29683	6.43588	6.86536	inositol 1,4,5-trisphosphate receptor, type 1	ITPR1	7.24981	6.81876	6.53269	1.48874
11731880_at	5.36149	5.53732	5.67774	5.25667	4.72491	5.75487	4.90658	4.61453	4.45107	NLR family, pyrin domain containing 1	NLRP1	5.52552	5.24548	4.65739	1.48872
11722700_a_at	8.40321	8.43315	8.49135	7.17357	8.09662	8.59458	7.75664	7.70956	7.88041	KIAA1109	KIAA1109	8.44257	7.95492	7.78221	1.48865
11723404_at	6.28061	6.25325	6.39485	4.62739	5.47118	5.60048	6.17682	6.47095	6.06664	peroxisome proliferator-activated receptor gamma, coactivator 1 alpha	PPARGC1A	6.30957	5.23302	6.23813	1.48864
11750347_a_at	4.5289	4.23841	3.90435	3.46703	3.3604	3.62182	3.63896	4.0169	3.79532	hook homolog 1 (Drosophila)	HOOK1	4.22389	3.48308	3.81706	1.48845
11736247_x_at	10.5096	10.4705	10.8511	9.1367	9.32836	9.14615	10.8275	10.9543	10.8274	adhesion molecule with Ig-like domain 2	AMIGO2	10.6104	9.20373	10.8697	1.48832
11721005_a_at	9.0891	8.98136	9.01758	8.39451	8.3868	8.54092	8.58177	8.5564	8.27376	transmembrane and coiled-coil domains 3	TMCO3	9.02934	8.44074	8.47064	1.48829
11744285_a_at	7.51803	7.34916	6.64073	6.14964	6.06911	7.25033	6.79272	6.63549	6.67881	cystathionine-beta-synthase	CBS	7.16931	6.48969	6.70234	1.48791
11719949_a_at	10.1127	10.1961	10.3827	9.00235	9.5059	9.29879	9.84059	9.87578	10.4215	coiled-coil domain containing 99	CCDC99	10.2305	9.26901	10.0459	1.48763
11750723_x_at	9.20071	9.18426	9.1547	8.49883	8.357	7.96738	9.07733	8.98874	8.75688	MHC class I polypeptide-related sequence B	MICB	9.17989	8.2744	8.94098	1.48679
11753626_a_at	5.74693	5.70238	6.28285	5.40248	4.87151	5.16715	5.56578	5.56869	5.45614	cytidine deaminase	CDA	5.91072	5.14705	5.5302	1.48668
11719689_a_at	8.36693	8.32223	8.24544	7.48643	7.58684	8.18475	7.56686	7.53048	8.08233	twisted gastrulation homolog 1 (Drosophila)	TWSG1	8.31153	7.75267	7.72656	1.4865
11723563_at	7.77997	7.83648	7.27669	7.32986	7.43058	7.3846	6.79753	6.84632	6.56809	von Willebrand factor A domain containing 5A	VWA5A	7.63105	7.38168	6.73731	1.48612
11743714_a_at	4.56224	4.74263	4.85964	3.68525	4.05123	4.88712	3.90093	4.06486	4.31123	AT rich interactive domain 4A (RBP1-like)	ARID4A	4.7215	4.20786	4.09234	1.48597
11715671_x_at	9.66218	9.57373	9.50748	9.85723	9.62429	9.51923	8.14557	8.09662	8.81565	interferon induced transmembrane protein 1	IFITM1	9.58113	9.66692	8.35262	1.48593
11728239_at	8.17565	8.29135	8.00741	7.32794	7.57041	7.9669	7.60601	7.71872	7.33084	Ras-related GTP binding D	RRAGD	8.15814	7.62175	7.55186	1.4859
11715551_s_at	9.3785	9.21082	9.75591	8.75887	8.61175	8.28158	9.24019	9.24366	9.12716	growth arrest-specific 6	GAS6	9.44841	8.55073	9.20367	1.48577
11759554_at	6.54054	6.4385	6.65197	5.71254	5.86971	6.23361	5.88111	6.01946	6.11954	poly(A) polymerase alpha	PAPOLA	6.54367	5.93862	6.0067	1.48556
11727275_a_at	9.577	9.81937	9.87095	8.22646	8.97231	9.11024	9.50028	9.51797	9.78296	KDEL (Lys-Asp-Glu-Leu) containing 2	KDELC2	9.75577	8.76967	9.6004	1.48528
11743615_s_at	7.56105	7.51771	7.86254	6.60936	6.98944	7.31348	7.17059	7.06234	7.31348	ubiquitin specific peptidase 47	USP47	7.6471	6.97076	7.18214	1.4852
11726626_at	5.84775	6.02137	5.19362	5.33102	5.44847	5.33102	5.16167	5.07976	4.35048	cyclin G2	CCNG2	5.68758	5.37017	4.86397	1.48505
11729225_s_at	8.3756	8.56441	8.27423	7.43734	7.69625	8.06861	7.7931	7.86528	8.14669	solute carrier family 33 (acetyl-CoA transporter), member 1	SLC33A1	8.40475	7.73407	7.93503	1.48473
11761938_a_at	8.62727	8.52904	9.16298	7.48837	7.62091	7.70826	8.62389	8.69797	9.08078	triple functional domain (PTPRF interacting)	TRIO	8.7731	7.60585	8.80088	1.48425
11748793_a_at	9.57937	9.52761	8.93414	8.35617	8.21644	8.91592	9.09381	8.91231	9.16976	asparagine synthetase (glutamine-hydrolyzing)	ASNS	9.34704	8.49618	9.05863	1.48415
11738821_a_at	4.80401	4.55911	5.44103	4.34013	4.09344	4.5142	4.30871	4.42614	4.50834	NADPH oxidase, EF-hand calcium binding domain 5	NOX5	4.93471	4.31592	4.41439	1.48407
11744742_x_at	6.89174	6.95298	6.72437	6.29073	6.02518	6.20861	6.40106	6.40106	6.39565	LIM and senescent cell antigen-like domains 2	LIMS2	6.85637	6.17484	6.39926	1.48382
11717860_a_at	6.71039	6.72882	6.81451	6.71977	6.16864	6.50332	5.68096	4.80074	7.21814	early growth response 1	EGR1	6.75124	6.46391	5.89995	1.48381
11759118_at	8.47357	8.44186	8.55578	7.54569	7.99797	8.10334	7.78106	7.79825	8.30047	FK506 binding protein 14, 22 kDa	FKBP14	8.49041	7.88234	7.95993	1.48378
11730575_at	4.1645	4.01542	4.55706	3.49723	3.54428	3.56615	3.9107	3.68254	3.85999	zinc finger protein 470	ZNF470	4.24566	3.53589	3.81774	1.48334
11750536_x_at	5.5308	5.32045	5.92955	5.2032	4.93137	5.33808	4.63362	4.92118	5.1275	mucin 1, cell surface associated	MUC1	5.5936	5.15755	4.8941	1.48223
11727988_a_at	7.66727	7.39016	7.89496	6.64221	7.07964	6.91973	7.19048	7.2679	7.4014	sex comb on midleg-like 1 (Drosophila)	SCML1	7.6508	6.88053	7.28659	1.48169
11721993_at	9.20044	9.20745	9.23834	8.88184	8.89771	8.89771	8.37297	8.22691	8.61198	solute carrier family 6 (neurotransmitter transporter, taurine), member 6	SLC6A6	9.21541	8.89242	8.40395	1.48167
11719194_a_at	7.84324	7.94909	8.0888	7.09183	7.31247	7.57923	7.40658	7.37967	7.59367	deafness, autosomal dominant 5	DFNA5	7.96038	7.32785	7.45997	1.48089
11718539_a_at	8.26944	8.22898	8.1918	8.36483	8.30563	8.66675	6.887	6.74236	7.01728	neuritin 1	NRN1	8.23007	8.44574	6.88221	1.48051
11716843_a_at	7.99347	8.02827	7.9429	7.34785	7.43482	7.92964	7.15006	7.05464	7.61601	cancer susceptibility candidate 4	CASC4	7.98821	7.57077	7.27357	1.48046
11737904_a_at	7.99347	8.02827	7.9429	7.34785	7.43482	7.92964	7.15006	7.05464	7.61601	cancer susceptibility candidate 4	CASC4	7.98821	7.57077	7.27357	1.48046
11730349_a_at	7.69203	7.38511	7.78897	7.13707	6.6356	6.89351	7.20793	7.17944	7.2841	KIAA1609	KIAA1609	7.62204	6.88873	7.22383	1.48017
11748800_x_at	6.07248	6.18345	6.82948	5.87297	5.45513	5.65642	6.07409	5.90849	5.81117	POU class 2 homeobox 2	POU2F2	6.3618	5.66151	5.93125	1.47982
11721687_at	5.70238	5.75092	6.01876	5.75967	6.12957	6.82438	4.03016	4.25369	4.55422	inhibitor of DNA binding 4, dominant negative helix-loop-helix protein	ID4	5.82402	6.23787	4.27936	1.4798
11726042_a_at	6.63741	6.5556	7.39764	5.99409	6.15766	5.50299	6.52796	6.69962	6.90751	serine/threonine kinase 17b	STK17B	6.86355	5.88491	6.71169	1.47964
11732302_a_at	7.65312	7.82997	7.74676	6.3442	6.95108	7.39298	7.34239	7.20493	7.83346	cAMP responsive element binding protein 1	CREB1	7.74328	6.89609	7.46026	1.4795
11754394_a_at	8.64185	8.68701	8.75342	7.8844	7.98474	7.61319	8.40826	8.35384	8.5304	synaptojanin 2	SYNJ2	8.69409	7.82744	8.43083	1.47934
11755788_a_at	6.67702	6.80673	6.92494	5.34606	6.28988	6.01577	6.53774	6.52611	6.71363	kinesin family member 21A	KIF21A	6.8029	5.8839	6.59249	1.47908
11733273_a_at	7.92455	7.85135	7.7644	7.24059	7.09563	6.82244	7.52	7.52402	7.48971	MHC class I polypeptide-related sequence B	MICB	7.84676	7.05289	7.51124	1.47908
11739549_s_at	4.75279	4.06225	4.71762	3.85486	3.69252	4.0385	4.08517	3.83838	4.16869	neuroblastoma breakpoint family member /// neuroblastoma breakpoint family, member 1 /// neuroblastoma breakpoint family, member 10	LOC100288142 /// NBPF1 /// NBPF10	4.51089	3.86196	4.03074	1.47891
11719640_a_at	9.47428	9.47082	9.65049	9.28361	9.16958	8.90909	8.70838	8.73902	8.99439	plexin A1	PLXNA1	9.53186	9.12076	8.81393	1.47889
11718165_a_at	7.92455	8.05539	7.78934	7.07531	7.51394	7.88151	7.08608	7.31849	7.27656	retinoblastoma-like 2 (p130)	RBL2	7.92309	7.49025	7.22704	1.47882
11729364_at	6.53345	6.56253	6.5212	5.79545	5.88728	6.06353	6.10863	5.88427	6.10863	protein kinase, AMP-activated, alpha 2 catalytic subunit	PRKAA2	6.53906	5.91542	6.03384	1.4788
11717234_a_at	7.43124	7.51013	7.6601	6.16278	6.68299	7.32952	7.20299	7.02158	7.41685	muskelin 1, intracellular mediator containing kelch motifs	MKLN1	7.53382	6.72509	7.21381	1.47874
11753059_x_at	5.59468	6.00445	6.14264	4.83648	5.2504	5.65641	5.38127	5.44415	5.53146	UDP-glucose glycoprotein glucosyltransferase 2	UGGT2	5.91393	5.24776	5.4523	1.47826
11720823_at	7.89117	7.70604	8.12905	6.93938	7.02181	6.61751	7.40347	7.68809	8.40161	jagged 1	JAG1	7.90876	6.85956	7.83106	1.47779
11724119_at	6.69305	6.8753	6.73201	6.08064	6.45134	6.35676	5.99522	6.28251	6.05399	sterile alpha motif domain containing 9-like	SAMD9L	6.76679	6.29624	6.11057	1.47773
11728840_at	4.33155	4.10241	4.75979	4.11599	4.39586	4.12598	3.54855	3.20939	3.61418	transmembrane and coiled-coil domain family 3	TMCC3	4.39792	4.21261	3.45737	1.47726
11716991_at	8.84445	8.88352	8.74896	8.68566	8.52426	8.52426	7.82414	7.98546	8.03256	KIAA0317	KIAA0317	8.82564	8.57806	7.94739	1.47725
11725071_at	8.61863	8.66502	8.69345	7.78174	7.92281	7.60065	8.46652	8.61099	8.1956	PHD finger protein 17	PHF17	8.65904	7.7684	8.42437	1.47698
11720892_at	5.95554	5.7664	5.9748	5.06997	5.12743	5.80205	5.28238	5.41086	5.32636	son of sevenless homolog 1 (Drosophila)	SOS1	5.89892	5.33315	5.33987	1.47673
11753568_x_at	8.54001	8.32682	8.35796	7.69002	7.70356	8.06631	7.81135	7.68335	8.12183	synaptosomal-associated protein, 23kDa	SNAP23	8.40826	7.81996	7.87218	1.47651
11719934_a_at	9.00991	8.80564	8.46801	8.08877	7.91789	7.53821	8.82937	8.53553	8.28543	transketolase	TKT	8.76119	7.84829	8.55011	1.4763
11717132_s_at	8.01718	7.79332	7.8541	7.52703	7.63524	8.25418	6.75624	6.89685	6.88898	AHNAK nucleoprotein 2	AHNAK2	7.8882	7.80548	6.84736	1.47609
11716974_a_at	5.0308	4.68892	4.82013	4.48111	4.48111	4.66078	4.05187	3.97377	4.06103	pyruvate dehydrogenase kinase, isozyme 4	PDK4	4.84662	4.541	4.02889	1.47598
11732579_s_at	7.89496	8.03792	8.21002	6.63999	7.08262	7.8198	7.68618	7.51393	8.17347	zinc finger protein 880	ZNF880	8.04763	7.1808	7.7912	1.47594
11744997_a_at	7.06657	7.03931	7.01432	6.53862	6.20238	5.98938	6.80821	6.71895	6.61344	myelin protein zero-like 1	MPZL1	7.04007	6.24346	6.71353	1.47588
11727015_s_at	6.13672	6.14094	6.46361	5.07327	5.45806	4.65622	6.25922	6.40106	6.26609	pregnancy-associated plasma protein A, pappalysin 1	PAPPA	6.24709	5.06251	6.30879	1.47574
11720466_a_at	10.8344	10.901	10.4574	9.87731	9.99136	10.0566	10.3802	10.3321	10.3817	ADP-ribosylation factor-like 6 interacting protein 1	ARL6IP1	10.731	9.9751	10.3646	1.4754
11756238_s_at	11.1754	11.0243	10.9901	10.1954	10.1296	9.94067	11.0011	10.9195	10.8288	solute carrier family 2 (facilitated glucose transporter), member 1	SLC2A1	11.0632	10.0886	10.9165	1.47499
11730142_a_at	4.45677	4.71029	4.06665	3.35259	3.20943	4.07299	4.27724	3.94078	4.25038	EPH receptor A5	EPHA5	4.41124	3.545	4.15613	1.47495
11723947_a_at	8.04962	7.8795	8.12423	7.46725	7.30651	7.41088	7.53016	7.50195	7.52685	acyl-CoA synthetase long-chain family member 5	ACSL5	8.01778	7.39488	7.51965	1.4748
11740895_a_at	7.85675	7.74702	8.47357	6.97986	7.25317	7.31297	7.52433	7.43435	8.28725	microRNA 22 /// MIR22 host gene (non-protein coding)	MIR22 /// MIR22HG	8.02578	7.182	7.74864	1.47474
11749412_a_at	5.80254	5.7298	5.87917	5.49104	5.18969	5.40575	5.2077	5.24842	4.91809	poly (ADP-ribose) polymerase family, member 14	PARP14	5.80383	5.36216	5.12474	1.47466
11726946_at	5.1114	5.04233	5.15112	4.02259	4.37231	4.83097	4.83097	4.29379	4.9003	protein phosphatase, Mg2+/Mn2+ dependent, 1A	PPM1A	5.10162	4.40863	4.67502	1.47406
11758392_s_at	6.07086	6.08618	6.15455	5.17296	5.62132	6.16806	5.34786	5.6728	5.28229	neural cell adhesion molecule 2	NCAM2	6.10386	5.65411	5.43432	1.47391
11751048_x_at	5.29525	5.14523	5.43035	4.6392	4.77526	4.95901	4.52687	4.45484	5.03361	cancer susceptibility candidate 4	CASC4	5.29028	4.79115	4.67177	1.47306
11725512_a_at	4.27418	4.20673	3.91707	3.16857	3.92207	4.37757	3.30675	3.38664	3.28245	solute carrier family 38, member 4	SLC38A4	4.13266	3.82274	3.32528	1.47289
11763351_at	5.52285	5.45149	5.55187	4.27835	4.62261	5.03083	5.04233	5.12364	5.6056	uncharacterized LOC286052	LOC286052	5.50874	4.64393	5.25719	1.47241
11716775_a_at	9.17789	9.33094	9.51306	7.97017	8.54672	8.60217	9.00159	9.05412	9.52014	retinoic acid induced 14	RAI14	9.34063	8.37302	9.19195	1.47238
11751882_a_at	5.34523	5.28639	5.17739	4.59736	4.57555	5.74406	4.33077	4.29373	4.72788	lysosomal trafficking regulator	LYST	5.26967	4.97233	4.45079	1.47234
11726610_s_at	7.53477	7.63549	7.56789	6.36327	6.80256	6.73936	7.29874	7.24644	7.6776	metal response element binding transcription factor 2	MTF2	7.57938	6.63506	7.40759	1.47228
11743708_at	4.36116	4.73306	4.95634	3.77435	4.30124	4.32415	3.86805	3.85886	4.6265	synaptonemal complex protein 2	SYCP2	4.68352	4.13325	4.11781	1.47222
11737329_at	4.02663	4.18581	4.68081	3.75911	3.96405	3.796	3.88209	3.61418	3.42345	solute carrier family 26, member 4	SLC26A4	4.29775	3.83972	3.63991	1.47216
11722100_s_at	8.70479	8.83748	8.7289	7.7278	8.13317	8.52172	8.19023	8.16018	8.46204	RPTOR independent companion of MTOR, complex 2	RICTOR	8.75706	8.12757	8.27082	1.47209
11744751_a_at	7.44809	7.34319	7.46987	6.55543	6.70841	6.88357	7.02205	7.02365	6.98441	serpin peptidase inhibitor, clade B (ovalbumin), member 9	SERPINB9	7.42038	6.7158	7.01004	1.47168
11716118_a_at	13.4171	13.3159	13.0689	12.6406	12.6345	12.8594	12.6218	12.5968	12.9063	protein disulfide isomerase family A, member 4	PDIA4	13.2673	12.7115	12.7083	1.4716
11728563_at	9.19129	9.32993	9.74137	8.54672	8.43603	8.19003	9.25021	9.24133	9.51912	forkhead box D1	FOXD1	9.42086	8.39093	9.33689	1.47116
11724244_s_at	6.26269	6.17347	6.4245	5.34545	5.32321	5.79761	5.92784	5.91647	6.06937	transcription factor 4	TCF4	6.28689	5.48876	5.97123	1.4711
11715978_a_at	12.308	12.3338	11.8953	11.3641	11.2008	11.7916	11.7266	11.7447	11.9087	chromosome 6 open reading frame 48	C6orf48	12.179	11.4522	11.7933	1.47047
11743649_a_at	9.21498	9.29132	9.44354	8.4712	8.68223	8.87845	8.84338	8.79902	8.88812	DDB1 and CUL4 associated factor 6	DCAF6	9.31661	8.6773	8.84351	1.4704
11734817_at	5.83472	5.3862	5.90648	4.72569	4.8911	5.17773	5.18123	5.29026	5.65289	amyloid beta (A4) precursor protein-binding, family B, member 2	APBB2	5.70913	4.9315	5.37479	1.47017
11717623_a_at	8.07776	7.9944	8.1805	6.75274	6.87756	7.27662	8.06105	8.0039	8.20218	chromosome 1 open reading frame 9	C1orf9	8.08422	6.96897	8.08904	1.46939
11744998_a_at	7.74191	7.56989	7.88884	7.17345	7.05455	6.62792	7.38839	7.48692	7.34054	myelin protein zero-like 1	MPZL1	7.73355	6.95197	7.40528	1.46909
11717730_s_at	8.27403	8.2753	8.58986	7.43627	7.57662	8.24844	7.59958	7.58306	8.50906	squalene epoxidase	SQLE	8.37973	7.75378	7.89723	1.46838
11756778_x_at	10.3439	10.3606	10.7425	10.1735	10.1303	10.0196	9.21012	9.32728	10.7133	neurofilament, light polypeptide	NEFL	10.4824	10.1078	9.75024	1.46749
11726428_a_at	9.20921	9.27936	9.47825	8.43756	8.72177	8.84256	8.8322	8.85855	8.92282	DDB1 and CUL4 associated factor 6	DCAF6	9.32227	8.6673	8.87119	1.46716
11758574_s_at	4.21288	4.17446	4.48111	3.71943	3.822	3.52326	4.02366	3.78991	3.54084	thyroid hormone receptor, beta	THRB	4.28948	3.68823	3.7848	1.4671
11718683_s_at	4.25654	3.87458	4.45245	3.82625	3.29446	3.72483	3.69243	3.41419	3.89874	alpha-fetoprotein	AFP	4.19452	3.61518	3.66845	1.46683
11716338_a_at	9.13174	9.29145	9.49349	8.1458	8.09275	9.11614	8.74473	8.71265	9.70574	insulin induced gene 1	INSIG1	9.30556	8.45156	9.05437	1.46672
11722569_at	5.90663	5.94337	5.91571	4.96106	5.32146	5.55649	5.48933	5.18311	5.70545	vezatin, adherens junctions transmembrane protein	VEZT	5.92191	5.27967	5.4593	1.46655
11749734_s_at	6.46743	5.86844	5.97005	5.24536	5.00091	6.13064	5.46881	5.33099	6.12104	jerky homolog-like (mouse)	JRKL	6.10197	5.45897	5.64028	1.46647
11753886_a_at	6.5571	6.99846	6.87255	5.83998	6.16499	6.21141	6.47053	6.39012	6.4693	interleukin 6 signal transducer (gp130, oncostatin M receptor)	IL6ST	6.80937	6.07213	6.44332	1.46576
11756717_a_at	7.29576	7.05558	7.26194	6.50867	6.40106	6.85275	6.55314	6.68174	6.92145	ubiquitin-conjugating enzyme E2K	UBE2K	7.20443	6.5875	6.71878	1.4654
11754309_s_at	6.37515	6.40256	7.17963	6.40809	6.33905	6.24829	5.70505	5.97404	5.9332	protein tyrosine phosphatase, receptor type, N polypeptide 2	PTPRN2	6.65245	6.33181	5.87076	1.46526
11717410_a_at	9.21852	9.23453	9.42567	8.31771	8.83281	8.89409	8.68049	8.75645	8.97181	anoctamin 6	ANO6	9.29291	8.68154	8.80292	1.46478
11741581_s_at	9.05156	9.14791	9.07056	8.27394	8.31636	8.93344	8.35798	8.36868	8.98571	synaptosomal-associated protein, 23kDa	SNAP23	9.09001	8.50791	8.57079	1.46475
11725674_at	8.84562	8.99504	8.73272	7.9429	8.45071	8.63329	8.49685	8.5273	7.79179	histidine triad nucleotide binding protein 3	HINT3	8.85779	8.3423	8.27198	1.46475
11730102_at	4.11241	3.9624	3.57241	3.20645	3.46067	3.46067	3.15558	3.24721	3.46067	sodium channel, voltage-gated, type IX, alpha subunit	SCN9A	3.88241	3.37593	3.28782	1.46462
11728734_at	9.61556	9.69969	9.80228	8.36515	8.85091	9.13714	9.37422	9.4562	9.74856	zinc finger and BTB domain containing 38	ZBTB38	9.70584	8.7844	9.52633	1.46457
11725716_a_at	7.70229	7.66896	8.0148	6.61812	6.9728	7.33598	7.5322	7.51642	7.50192	kinesin family member 21A	KIF21A	7.79535	6.97563	7.51685	1.46318
11728584_s_at	4.81339	5.04233	5.58127	4.20296	4.90777	5.48171	4.24143	4.0572	4.69027	zinc finger, matrin-type 1	ZMAT1	5.14567	4.86415	4.32964	1.46284
11750566_a_at	6.23009	6.04959	6.28012	5.60707	5.67653	5.90277	5.52717	5.6446	5.46898	lipin 1	LPIN1	6.1866	5.72879	5.54692	1.46281
11758540_s_at	5.78708	5.93755	5.82885	4.52009	5.14375	5.83122	5.16289	5.34366	5.81361	zinc finger protein 449	ZNF449	5.85116	5.16502	5.44005	1.46269
11723297_a_at	10.1073	10.0232	10.3748	9.003	9.33193	9.32633	9.73397	9.90532	10.4184	A kinase (PRKA) anchor protein 2 /// PALM2-AKAP2 readthrough	AKAP2 /// PALM2-AKAP2	10.1684	9.22042	10.0192	1.46269
11754524_x_at	6.5854	6.55232	7.27244	5.98051	5.91174	5.49857	6.33657	6.21937	7.58521	tissue factor pathway inhibitor 2	TFPI2	6.80339	5.79694	6.71372	1.46212
11718077_s_at	10.0479	9.91047	10.536	9.92337	9.81691	9.36151	9.52386	9.48778	9.58826	mitogen-activated protein kinase-activated protein kinase 3	MAPKAPK3	10.1648	9.7006	9.5333	1.4619
11724448_a_at	8.53596	8.36773	8.89172	7.8466	7.89307	7.69402	8.10788	8.06533	8.69897	dynamin binding protein	DNMBP	8.59847	7.81123	8.29073	1.46154
11752033_x_at	9.32559	8.96096	8.43514	8.49533	8.25209	8.31771	8.4428	8.38881	8.26174	hypoxia up-regulated 1	HYOU1	8.90723	8.35504	8.36445	1.46153
11734819_s_at	6.17085	6.30093	6.78781	5.34834	5.89874	6.00208	5.5541	6.09293	6.33837	amyloid beta (A4) precursor protein-binding, family B, member 2	APBB2	6.41986	5.74972	5.99514	1.46148
11722541_a_at	6.7698	6.5419	6.28867	5.67648	5.97097	5.78256	6.36651	6.30093	5.81909	human immunodeficiency virus type I enhancer binding protein 2	HIVEP2	6.53346	5.81	6.16217	1.46142
11715702_at	9.37591	9.06446	9.22205	9.23687	8.9128	8.67697	8.45416	8.4537	8.30813	integrin, alpha 5 (fibronectin receptor, alpha polypeptide)	ITGA5	9.22081	8.94221	8.40533	1.46108
11733616_at	6.70987	6.63616	6.67523	5.86174	6.15552	6.24375	6.10465	6.15334	6.24172	histamine N-methyltransferase	HNMT	6.67375	6.08701	6.16657	1.46101
11733055_a_at	7.57641	7.58128	7.622	6.86859	7.2664	7.51198	6.75953	6.84303	7.02905	secretory carrier membrane protein 1	SCAMP1	7.59323	7.21566	6.8772	1.46084
11747470_a_at	8.89792	8.90774	8.92852	8.05782	8.34848	8.68544	8.14628	8.21667	8.73333	zinc finger protein 512	ZNF512	8.91139	8.36391	8.36543	1.46076
11715649_s_at	12.276	12.2853	12.1384	11.128	11.5611	11.8771	11.8118	11.7983	11.9433	thioredoxin reductase 1	TXNRD1	12.2332	11.5221	11.8512	1.46066
11731280_x_at	5.39443	5.44506	5.77955	5.06607	5.04233	4.93465	4.72666	5.05417	5.13477	immunoglobulin-like and fibronectin type III domain containing 1	IGFN1	5.53968	5.01435	4.97187	1.46061
11759037_s_at	11.7548	11.9452	12.1175	10.9175	11.1253	11.4961	11.5767	11.4799	11.7604	interleukin 6 signal transducer (gp130, oncostatin M receptor)	IL6ST	11.9391	11.1796	11.6056	1.46053
11743583_at	9.08316	9.23109	9.07	7.971	8.19169	8.78898	8.64494	8.69776	9.19626	slowmo homolog 2 (Drosophila)	SLMO2	9.12809	8.31722	8.84632	1.46035
11729645_x_at	8.4058	8.20405	8.16531	7.14783	7.72919	7.90194	7.84415	7.74914	7.90194	glutathione peroxidase 8 (putative)	GPX8	8.25839	7.59298	7.83174	1.46006
11758027_s_at	3.77358	4.2994	3.72021	3.36408	3.1729	3.31773	3.57415	3.60153	3.28245	hook homolog 1 (Drosophila)	HOOK1	3.93106	3.2849	3.48604	1.45962
11759296_at	7.75143	7.71	7.83487	6.61313	7.16685	7.30337	7.3825	7.3325	7.52294	mitogen-activated protein kinase kinase kinase 2	MAP3K2	7.76544	7.02778	7.41265	1.45924
11758539_s_at	7.51128	7.40562	7.64746	6.49461	6.96561	7.28441	6.97676	6.84632	7.2929	dedicator of cytokinesis 10	DOCK10	7.52146	6.91488	7.03866	1.4587
11750851_a_at	4.97693	5.03226	4.74862	4.6392	4.22091	4.57962	4.19917	4.17448	4.43454	solute carrier family 6 (neurotransmitter transporter, taurine), member 6	SLC6A6	4.91927	4.47991	4.2694	1.45863
11749267_a_at	7.00265	6.98959	6.90223	6.42312	6.06851	6.43666	6.45766	6.43666	6.70204	steroid-5-alpha-reductase, alpha polypeptide 1 (3-oxo-5 alpha-steroid delta 4-dehydrogenase alpha 1)	SRD5A1	6.96482	6.30943	6.53212	1.45806
11723951_a_at	8.59057	8.47053	8.75262	7.4986	8.04964	8.24264	8.12351	8.20722	8.24264	tissue factor pathway inhibitor (lipoprotein-associated coagulation inhibitor)	TFPI	8.60457	7.93029	8.19113	1.45787
11762474_at	4.95345	5.32108	6.12397	4.0747	4.95119	5.06475	4.79342	5.24439	5.4059	protein tyrosine phosphatase, receptor type, G	PTPRG	5.46617	4.69688	5.1479	1.45778
11741759_a_at	4.88447	4.60921	4.67414	3.95698	4.16848	3.50176	4.75042	4.43889	4.25781	p21 protein (Cdc42/Rac)-activated kinase 3	PAK3	4.72261	3.87574	4.48237	1.45755
11755608_x_at	9.23166	9.26876	9.64501	8.89696	9.00209	8.69832	8.75039	8.85886	8.8237	KIAA1549	KIAA1549	9.38181	8.86579	8.81098	1.45743
11753222_s_at	8.94986	8.86543	8.6603	8.03379	8.07984	8.46198	8.30985	8.31095	8.49561	magnesium transporter 1	MAGT1	8.8252	8.19187	8.37214	1.45719
11733180_a_at	9.31829	9.46756	9.39413	8.66529	9.07012	9.34434	8.59802	8.5841	8.83933	ets variant 1	ETV1	9.39332	9.02658	8.67382	1.45713
11722413_a_at	9.58558	9.50464	9.88931	8.88582	8.62067	8.40574	9.63789	9.57818	9.5726	solute carrier family 7 (cationic amino acid transporter, y+ system), member 1	SLC7A1	9.65984	8.63741	9.59622	1.45703
11717522_at	7.87266	7.66943	7.33286	6.93926	6.99822	7.17281	7.03859	7.17281	7.17281	transmembrane protein 50B	TMEM50B	7.62498	7.03676	7.12807	1.45656
11723298_s_at	10.8878	10.914	11.2562	9.92713	10.2645	10.2946	10.6097	10.7131	11.0524	A kinase (PRKA) anchor protein 2 /// PALM2-AKAP2 readthrough	AKAP2 /// PALM2-AKAP2	11.0193	10.1621	10.7917	1.45644
11753434_a_at	11.193	10.8978	10.6882	10.4396	10.2736	10.4551	10.3748	10.0966	10.667	solute carrier family 3 (activators of dibasic and neutral amino acid transport), member 2	SLC3A2	10.9263	10.3894	10.3795	1.45586
11725684_a_at	4.83821	4.37231	5.0544	3.85946	4.33239	4.31678	4.31051	4.19798	4.26169	protein tyrosine phosphatase, receptor type, O	PTPRO	4.75497	4.16954	4.25672	1.45583
11717566_at	10.0546	9.97134	10.1329	9.39453	9.17758	9.15701	9.75349	9.65546	9.92936	epithelial membrane protein 1	EMP1	10.0529	9.24304	9.77943	1.45569
11736688_x_at	5.04496	4.85059	5.75623	3.83389	3.89718	4.23932	5.02334	4.86713	6.19545	fibroblast growth factor 5	FGF5	5.21726	3.99013	5.36198	1.45519
11748602_a_at	9.21561	9.17884	9.2298	8.23344	8.15951	8.5913	8.9832	9.02008	9.01466	BCL2-associated athanogene 2	BAG2	9.20808	8.32808	9.00598	1.45503
11715850_x_at	12.1192	12.107	11.769	11.1842	11.1068	11.5829	11.5869	11.6059	11.6799	chromosome 6 open reading frame 48	C6orf48	11.9984	11.2913	11.6242	1.45459
11722573_a_at	5.63858	5.25349	5.7532	4.54007	5.20805	4.88026	4.73041	5.36522	5.32452	endoplasmic reticulum aminopeptidase 2	ERAP2	5.54842	4.87613	5.14005	1.45431
11763178_at	7.51024	7.31299	7.38896	7.31228	7.23024	6.61989	6.71726	6.78427	6.51856	ubiquitin-conjugating enzyme E2F (putative)	UBE2F	7.40407	7.05414	6.67336	1.45429
11759014_at	8.95939	9.12229	9.0379	8.00207	8.23509	8.3883	8.66596	8.76048	8.94618	zinc finger protein 281	ZNF281	9.03986	8.20849	8.79088	1.45415
11732641_a_at	7.99563	7.95351	7.85121	7.03293	7.29216	7.59283	7.43518	7.41605	7.59283	JNK1/MAPK8-associated membrane protein	JKAMP	7.93345	7.30597	7.48135	1.45376
11746600_a_at	7.3497	7.40633	7.44765	6.02522	6.72939	7.70918	6.60949	6.74236	7.35376	mucolipin 3	MCOLN3	7.40123	6.82127	6.90187	1.45363
11759287_at	8.06704	8.24237	8.01231	7.08754	7.37433	7.87705	7.6179	7.67938	7.77153	DnaJ (Hsp40) homolog, subfamily B, member 4	DNAJB4	8.10724	7.44631	7.68961	1.45325
11755719_a_at	10.8554	10.8672	11.012	10.4452	10.4048	10.3023	10.1903	10.2255	10.6667	myeloid/lymphoid or mixed-lineage leukemia (trithorax homolog, Drosophila); translocated to, 11	MLLT11	10.9115	10.3841	10.3608	1.45299
11747152_a_at	4.58561	4.99534	4.80892	3.89528	4.16641	4.00068	4.42904	4.42904	4.62556	pleckstrin homology-like domain, family B, member 2	PHLDB2	4.79662	4.02079	4.49455	1.45292
11718076_at	8.7712	8.35054	8.96533	8.44091	8.42781	7.93465	8.11986	7.9047	8.11291	mitogen-activated protein kinase-activated protein kinase 3	MAPKAPK3	8.69569	8.26779	8.04582	1.45285
11721069_a_at	9.30012	9.16953	9.4302	8.77862	8.622	8.70122	8.74031	8.70989	9.01486	diacylglycerol kinase, delta 130kDa	DGKD	9.29995	8.70061	8.82168	1.45277
11730493_a_at	5.47941	5.69055	5.8307	4.67662	4.6846	4.64425	5.6495	5.58484	5.52958	potassium channel, subfamily K, member 2	KCNK2	5.66689	4.66849	5.58797	1.45262
11715795_at	12.9243	12.8999	12.5357	12.1695	12.0809	12.1396	12.2336	12.2863	12.5781	mesencephalic astrocyte-derived neurotrophic factor	MANF	12.7866	12.13	12.366	1.45257
11752069_a_at	7.79484	7.64887	7.94896	6.96174	7.34154	7.68511	7.06538	6.97843	7.52234	valosin containing protein (p97)/p47 complex interacting protein 1	VCPIP1	7.79756	7.32946	7.18871	1.45243
11736245_a_at	7.31481	7.2666	7.55306	6.35139	6.30093	6.49108	7.33151	7.3376	7.22565	protein kinase, AMP-activated, gamma 2 non-catalytic subunit	PRKAG2	7.37816	6.38113	7.29825	1.45243
11728515_a_at	4.11982	4.28182	4.7168	3.68525	4.05239	3.89478	3.90265	3.62323	3.84971	SP140 nuclear body protein	SP140	4.37281	3.87747	3.79186	1.4521
11721688_at	6.37645	6.18893	6.18893	6.78428	6.91301	7.30663	3.86424	4.69837	4.71478	inhibitor of DNA binding 4, dominant negative helix-loop-helix protein	ID4	6.25144	7.00131	4.4258	1.45184
11755054_x_at	7.46416	7.41433	7.29319	6.89831	6.66616	6.7488	6.8851	6.91048	7.01116	runt-related transcription factor 3	RUNX3	7.39056	6.77109	6.93558	1.45118
11739149_a_at	6.39345	6.4079	6.25936	5.65136	5.87064	5.87064	5.86515	6.01494	5.62711	SAM domain and HD domain 1	SAMHD1	6.35357	5.79755	5.83574	1.45088
11718577_s_at	8.54715	8.5941	8.54321	7.53901	7.77891	7.74785	8.25589	8.34305	8.48424	neuroepithelial cell transforming 1	NET1	8.56148	7.68859	8.36106	1.45061
11748647_a_at	6.34497	6.64974	6.98974	5.76247	5.63631	6.54249	6.34497	6.43416	6.0286	protein tyrosine phosphatase, receptor type, R	PTPRR	6.66149	5.98042	6.26924	1.4506
11722617_at	7.55219	7.67418	7.58081	7.53586	7.19917	7.44972	6.85972	6.66864	6.68275	receptor-interacting serine-threonine kinase 4	RIPK4	7.60239	7.39492	6.73704	1.45036
11729382_a_at	7.66738	7.36301	7.02187	5.87646	6.25963	7.12256	6.97287	7.08255	7.57244	adenylate kinase 5	AK5	7.35075	6.41955	7.20929	1.45028
11751110_a_at	5.50083	5.4744	5.08044	4.48256	4.87844	5.42946	4.54354	4.68703	4.87336	F-box and leucine-rich repeat protein 2	FBXL2	5.35189	4.93015	4.70131	1.45011
11752290_s_at	7.37565	7.36539	7.60864	6.95171	7.00842	6.22245	7.56706	7.53967	6.19332	receptor tyrosine kinase-like orphan receptor 1	ROR1	7.44989	6.72753	7.10002	1.45007
11717374_at	9.08981	9.12839	9.07765	8.00291	8.4786	8.56207	8.56991	8.73192	9.03005	DnaJ (Hsp40) homolog, subfamily C, member 3	DNAJC3	9.09862	8.34786	8.77729	1.44999
11754279_a_at	6.49291	6.41768	6.38029	5.84481	5.98531	5.92504	6.09305	6.27441	5.24556	myelin expression factor 2	MYEF2	6.43029	5.91839	5.871	1.44954
11734783_at	6.03092	6.28657	6.02962	5.33601	5.52605	6.44033	5.28401	5.49944	5.39585	chloride intracellular channel 2	CLIC2	6.1157	5.76746	5.3931	1.44936
11748907_a_at	6.14674	6.11685	6.25879	6.23058	6.12146	6.23673	4.90487	4.96479	5.3744	retinoic acid receptor responder (tazarotene induced) 3	RARRES3	6.17413	6.19626	5.08135	1.44926
11723655_a_at	11.6364	11.5985	11.3889	10.5996	10.8074	11.055	11.0081	11.1174	11.4496	DnaJ (Hsp40) homolog, subfamily B, member 11	DNAJB11	11.5413	10.8206	11.1917	1.44905
11741911_a_at	6.97549	7.14969	7.08898	5.86853	6.19332	6.4797	6.84235	6.91968	6.91453	guanylate binding protein 3	GBP3	7.07139	6.18052	6.89219	1.44898
11729898_at	7.17381	7.36419	7.02538	6.23071	6.47371	6.91309	6.73178	6.82703	6.74086	chromosome 5 open reading frame 54	C5orf54	7.18779	6.53917	6.76655	1.44887
11725103_s_at	7.52281	7.58128	7.84149	7.11851	6.95729	6.62058	7.35208	7.35208	7.28144	epidermal growth factor receptor	EGFR	7.64852	6.89879	7.32853	1.44881
11744349_s_at	8.04354	8.22156	8.08565	7.12383	7.73149	7.96843	7.6326	7.60138	7.43795	discoidin domain receptor tyrosine kinase 2	DDR2	8.11692	7.60792	7.55731	1.44824
11754607_s_at	11.7602	12.0363	11.6996	10.7986	11.3017	11.7845	11.1222	11.1362	11.6436	heat shock protein 90kDa beta (Grp94), member 1 /// microRNA 3652	HSP90B1 /// MIR3652	11.832	11.295	11.3007	1.44815
11722896_a_at	7.23611	7.22088	7.22846	6.1701	6.66846	6.99307	6.79671	6.60574	6.93347	phosphoinositide-3-kinase, class 2, alpha polypeptide	PIK3C2A	7.22848	6.61054	6.77864	1.44783
11763323_x_at	4.5535	4.60066	5.1373	4.47725	3.7496	4.18358	4.32447	4.27272	4.37231	GRAM domain containing 1B	GRAMD1B	4.76382	4.13681	4.32317	1.44777
11754456_a_at	8.65371	8.90919	9.0968	7.91748	8.61332	8.85853	8.14159	8.0514	8.53451	golgin B1	GOLGB1	8.88657	8.46311	8.2425	1.4477
11757831_x_at	9.75234	9.82208	9.78214	9.00519	9.01297	9.58169	9.01227	9.20668	9.69416	synaptosomal-associated protein, 23kDa	SNAP23	9.78552	9.19995	9.30437	1.4473
11723042_at	6.21073	6.46799	6.16059	5.38337	5.60784	5.91115	5.75967	5.82208	5.99483	ubiquitin-conjugating enzyme E2D 1	UBE2D1	6.27977	5.63412	5.85886	1.44722
11748676_a_at	5.33071	5.03715	5.86515	4.99982	4.93371	4.74707	4.99982	4.8016	4.78439	mitogen-activated protein kinase 13	MAPK13	5.411	4.89353	4.86194	1.4472
11755860_a_at	3.83656	3.97129	4.31678	3.53271	3.55169	3.35165	3.57415	3.46552	3.57415	membrane metallo-endopeptidase	MME	4.04155	3.47869	3.53794	1.44717
11749090_a_at	5.11255	4.87576	5.63412	4.87576	4.95317	4.69551	4.37874	4.87576	4.26664	forkhead box P1	FOXP1	5.20748	4.84148	4.50705	1.44715
11723148_a_at	6.40088	6.43473	6.65333	5.91115	5.48698	6.21851	5.87226	5.85781	6.4348	solute carrier family 19 (thiamine transporter), member 2	SLC19A2	6.49631	5.87222	6.05496	1.44666
11740887_a_at	7.87674	7.87428	8.03702	7.01705	7.28971	7.42095	7.42682	7.63224	7.59299	proline and serine rich 1	PROSER1	7.92935	7.24257	7.55068	1.44666
11739147_a_at	9.54923	9.44753	9.15542	9.02624	8.81407	9.09446	8.83345	8.6366	8.70336	MAP kinase interacting serine/threonine kinase 2	MKNK2	9.38406	8.97826	8.72447	1.44663
11751246_a_at	8.28551	8.12823	8.45564	7.26964	7.54327	7.32716	8.12733	8.2089	8.06704	met proto-oncogene (hepatocyte growth factor receptor)	MET	8.28979	7.38002	8.13443	1.4465
11723276_x_at	6.74936	6.74062	6.75067	5.23994	6.02875	6.6518	6.15902	6.29381	6.91353	CREB/ATF bZIP transcription factor	CREBZF	6.74689	5.9735	6.45545	1.44634
11745544_a_at	6.62943	6.70597	6.68707	5.85516	5.59855	6.01063	6.42122	6.42372	6.54127	toll-like receptor adaptor molecule 2 /// TMED7-TICAM2 readthrough	TICAM2 /// TMED7-TICAM2	6.67415	5.82145	6.46207	1.44633
11756922_a_at	9.18979	9.19426	9.29707	9.07818	8.80745	8.68161	8.52817	8.52226	8.55108	vasorin	VASN	9.22704	8.85575	8.53384	1.44618
11722736_s_at	7.7245	7.98609	7.94561	6.93938	7.42316	7.53708	7.31298	7.46657	7.44308	adaptor protein, phosphotyrosine interaction, PH domain and leucine zipper containing 1	APPL1	7.8854	7.29987	7.40754	1.44562
11722414_at	6.06751	5.79655	6.03683	5.0602	4.87924	4.92293	5.80465	6.06949	5.8761	solute carrier family 7 (cationic amino acid transporter, y+ system), member 1	SLC7A1	5.96696	4.95412	5.91675	1.44546
11734521_x_at	6.63804	7.11963	6.909	5.94493	6.09683	6.4182	6.44953	6.50532	6.72969	sodium channel and clathrin linker 1	SCLT1	6.88889	6.15332	6.56151	1.44541
11739528_a_at	7.31726	7.21334	7.29187	7.17059	7.00074	7.00074	6.43958	6.37033	6.47564	secreted and transmembrane 1	SECTM1	7.27416	7.05736	6.42851	1.44515
11757787_x_at	14.0739	14.0254	13.8511	13.3907	13.3645	13.752	13.3821	13.2826	13.542	ferritin, light polypeptide	FTL	13.9835	13.5024	13.4023	1.44508
11754777_a_at	7.76549	7.61792	8.12564	6.99536	7.01772	7.49771	7.41235	7.30999	7.59829	SH2 domain containing 2A	SH2D2A	7.83635	7.17026	7.44021	1.44504
11721218_a_at	7.29867	7.27467	7.33711	6.14827	6.39694	6.75248	7.15422	7.26637	6.91605	methionine sulfoxide reductase B3	MSRB3	7.30348	6.43256	7.11221	1.44503
11725610_s_at	4.65207	4.17506	4.26736	3.72507	4.0132	3.96405	3.73316	3.83004	3.73694	dystrobrevin, alpha	DTNA	4.36483	3.90077	3.76671	1.44501
11753878_s_at	8.60057	8.82973	9.00486	7.86018	8.20312	8.20054	8.53702	8.49891	8.38686	interleukin 6 signal transducer (gp130, oncostatin M receptor)	IL6ST	8.81172	8.08795	8.47426	1.44455
11745903_a_at	5.90314	5.77989	5.59957	5.15555	4.65567	5.14889	5.49346	5.73761	5.19048	SLAM family member 7	SLAMF7	5.76087	4.9867	5.47385	1.44452
11732278_at	7.15566	7.2038	7.79195	6.89083	7.16509	6.99762	6.87118	6.95984	6.23586	forkhead box P1	FOXP1	7.3838	7.01785	6.68896	1.44433
11745438_x_at	8.95558	9.27321	9.23511	8.30267	8.66644	9.31122	8.2629	8.28868	8.91442	tetratricopeptide repeat domain 3 /// tetratricopeptide repeat domain 3 pseudogene 1	TTC3 /// TTC3P1	9.15463	8.76011	8.48866	1.44417
11754927_x_at	5.65632	5.70238	5.69011	4.71464	4.84655	5.27826	5.24214	4.84332	5.99172	protein kinase, cAMP-dependent, catalytic, beta	PRKACB	5.68294	4.94648	5.35906	1.44409
11736504_a_at	7.99347	8.01176	7.94183	6.86256	7.4505	7.54397	7.63819	7.52588	7.6924	nuclear receptor subfamily 3, group C, member 1 (glucocorticoid receptor)	NR3C1	7.98235	7.28568	7.61882	1.44403
11725521_x_at	11.2293	11.3551	11.3347	11.1072	10.9058	10.8675	10.6022	10.5882	10.5881	glutamate-ammonia ligase	GLUL	11.3064	10.9602	10.5928	1.44382
11736681_at	6.07467	6.2652	6.74878	6.1487	6.32056	6.07467	5.29599	5.58776	5.57121	solute carrier family 46 (folate transporter), member 1	SLC46A1	6.36288	6.18131	5.48499	1.44366
11724239_at	7.49942	7.45142	7.76105	6.62524	6.81249	7.03906	7.20668	7.34772	7.21551	transcription factor 4	TCF4	7.57063	6.8256	7.25664	1.44344
11724510_at	9.23005	9.253	9.47946	8.24861	8.49497	8.38953	9.0005	9.14346	9.47172	phorbol-12-myristate-13-acetate-induced protein 1	PMAIP1	9.32084	8.3777	9.20523	1.4433
11753579_a_at	8.17747	8.38167	8.59693	7.36058	7.57718	7.94892	8.06966	8.11002	8.06966	interleukin 6 signal transducer (gp130, oncostatin M receptor)	IL6ST	8.38536	7.62889	8.08311	1.44328
11764150_s_at	9.77928	9.82352	9.94251	8.85334	9.05609	9.1948	9.4988	9.48092	9.83106	---	---	9.84844	9.03475	9.60359	1.4432
11720870_a_at	5.45208	5.11143	5.33958	4.58121	4.75746	4.7498	5.06855	4.55531	4.91876	phosphodiesterase 7A	PDE7A	5.30103	4.69616	4.84754	1.44311
11725928_s_at	10.8687	10.8929	11.3485	10.7302	10.5989	10.6297	9.85474	9.9015	11.3304	neurofilament, light polypeptide	NEFL	11.0367	10.6529	10.3622	1.44308
11744843_s_at	6.31129	6.4342	7.18958	5.7122	5.83462	5.33449	6.65757	6.70825	6.4504	pregnancy-associated plasma protein A, pappalysin 1	PAPPA	6.64502	5.6271	6.60541	1.4427
11735194_a_at	7.93667	7.98776	8.0549	7.03278	7.54815	7.42682	7.54569	7.44234	7.79051	nuclear receptor subfamily 3, group C, member 1 (glucocorticoid receptor)	NR3C1	7.99311	7.33592	7.59285	1.44266
11750627_a_at	6.65656	6.6858	6.37387	5.631	6.00155	6.17347	6.30882	6.0756	6.0728	heat shock 70kDa protein 4-like	HSPA4L	6.57208	5.93534	6.15241	1.44213
11730757_a_at	8.53957	8.79325	8.98479	7.68296	8.15503	8.19948	8.52788	8.44183	8.46039	interleukin 6 signal transducer (gp130, oncostatin M receptor)	IL6ST	8.77254	8.01249	8.4767	1.44187
11732154_at	7.9741	7.94875	7.90528	7.02675	7.38643	7.74578	7.15888	7.26474	7.90645	O-linked N-acetylglucosamine (GlcNAc) transferase	OGT	7.94271	7.38632	7.44336	1.4418
11759343_x_at	7.81534	7.69994	7.93685	6.81726	7.25111	7.46209	7.33993	7.21658	7.65026	formin 1 /// formin-1-like	FMN1 /// LOC100653168	7.81738	7.17682	7.40226	1.44177
11716019_at	9.50828	9.39627	9.51806	8.69465	8.73098	8.54794	9.33398	9.33871	9.03449	RAB31, member RAS oncogene family	RAB31	9.4742	8.65786	9.23573	1.44134
11715466_at	7.88576	7.69399	8.21647	6.90497	6.77288	6.34377	8.34026	8.29463	7.776	Rho GDP dissociation inhibitor (GDI) beta	ARHGDIB	7.93207	6.67387	8.13696	1.44059
11715375_x_at	9.72803	9.57074	9.17309	8.95895	8.76435	9.20594	8.8432	8.77574	9.23632	calreticulin	CALR	9.49062	8.97641	8.95175	1.44047
11748553_x_at	8.02273	7.47476	7.51275	7.40963	7.38138	7.23529	7.01136	6.93963	6.88404	ubiquinol-cytochrome c reductase complex chaperone	UQCC	7.67008	7.3421	6.94501	1.44045
11715915_a_at	11.6808	11.6493	11.8722	10.8045	10.7921	10.9829	11.5632	11.6053	11.4982	CD44 molecule (Indian blood group)	CD44	11.7341	10.8598	11.5556	1.44034
11740949_a_at	6.2129	5.89485	6.24918	5.06831	5.71935	5.64701	5.56172	5.76508	5.79442	potassium inwardly-rectifying channel, subfamily J, member 14	KCNJ14	6.11898	5.47823	5.70707	1.44026
11760576_a_at	9.01308	9.02214	9.07741	8.62697	8.75362	8.71909	8.28954	8.45995	8.21831	PX domain containing serine/threonine kinase	PXK	9.03754	8.6999	8.3226	1.44023
11748416_a_at	9.31286	9.35625	9.50347	8.56105	8.7838	8.93017	8.92664	8.98601	9.0005	DDB1 and CUL4 associated factor 6	DCAF6	9.39086	8.75834	8.97105	1.4401
11724013_a_at	9.16395	9.32208	9.14814	8.13349	8.22692	8.45338	9.18578	9.07669	9.03605	sterol O-acyltransferase 1	SOAT1	9.21139	8.27126	9.0995	1.43994
11748166_a_at	9.16489	8.83941	9.09479	8.18421	8.00578	7.77229	8.97056	8.98953	9.12015	EPH receptor A2	EPHA2	9.03303	7.98743	9.02675	1.43988
11746027_a_at	8.53913	8.6364	8.49451	8.031	7.87419	8.26168	8.10302	8.04196	7.87267	N-myc (and STAT) interactor	NMI	8.55668	8.05562	8.00588	1.43986
11751288_a_at	10.9185	10.8342	10.9087	10.2797	10.0805	10.2129	10.5292	10.4261	10.6389	lysyl oxidase-like 2	LOXL2	10.8871	10.191	10.5314	1.43984
11751451_a_at	5.36111	4.95634	5.63999	4.58788	4.53317	4.99162	4.51588	4.81722	5.31404	tripartite motif family-like 2	TRIML2	5.31915	4.70422	4.88238	1.43978
11721654_at	6.08074	5.83688	6.22272	5.48976	5.5944	5.7814	5.31186	5.44415	5.50653	1-acylglycerol-3-phosphate O-acyltransferase 4 (lysophosphatidic acid acyltransferase, delta)	AGPAT4	6.04678	5.62185	5.42085	1.43936
11718449_a_at	8.17672	8.11355	7.75272	7.6665	7.51008	7.86719	7.17116	7.22625	7.4923	ATP/GTP binding protein-like 5	AGBL5	8.01433	7.68126	7.29657	1.43935
11760321_at	6.98627	7.25287	7.38303	6.15784	6.5619	6.93807	6.7121	6.82332	6.89965	zinc finger, MYM-type 6	ZMYM6	7.20739	6.5526	6.81169	1.43918
11723193_s_at	5.91505	5.74117	5.45843	4.71829	5.05208	5.46236	5.11425	5.40294	5.32975	lactotransferrin	LTF	5.70488	5.07758	5.28231	1.43887
11755562_a_at	7.77796	7.68103	8.02273	7.56042	7.38145	6.43631	7.50921	7.69483	7.2325	G protein-coupled receptor 39	GPR39	7.82724	7.12606	7.47885	1.43872
11754269_a_at	5.71983	5.49498	5.88416	5.44233	5.1051	4.95952	5.39663	4.94101	5.20544	suppressor of cytokine signaling 1	SOCS1	5.69965	5.16898	5.18102	1.43859
11753943_x_at	6.82133	6.77931	7.50681	6.48717	6.24792	6.04479	6.75038	6.78754	6.75038	microtubule associated monoxygenase, calponin and LIM domain containing 2	MICAL2	7.03582	6.25996	6.76277	1.43839
11733877_s_at	7.51463	7.5774	7.38906	6.27632	7.1053	7.04985	6.58663	6.59095	8.20683	LIM domain 7	LMO7	7.4937	6.81049	7.12814	1.43832
11756075_x_at	7.26101	7.41841	7.76508	7.00603	6.93917	6.67134	7.06349	6.9994	7.06349	B lymphoid tyrosine kinase	BLK	7.4815	6.87218	7.04213	1.43829
11746295_a_at	7.52582	6.87166	6.87273	6.89004	6.80187	6.7897	6.36464	6.36011	6.18821	ubiquinol-cytochrome c reductase complex chaperone	UQCC	7.09007	6.8272	6.30432	1.43824
11747923_s_at	7.72105	7.64273	7.95921	6.86751	6.69767	6.68774	7.81861	7.82052	7.60851	laminin, gamma 2	LAMC2	7.77433	6.75097	7.74921	1.43817
11753023_x_at	3.85891	3.75886	4.55485	3.69897	3.48991	3.288	3.65013	3.49244	3.58041	interleukin 31 receptor A	IL31RA	4.05754	3.4923	3.57433	1.43816
11762566_at	5.10084	5.53207	5.55786	4.8105	4.73376	5.07431	4.75852	4.60668	5.25349	betacellulin	BTC	5.39693	4.87286	4.8729	1.43799
11728603_a_at	5.45513	4.83061	4.55716	4.73871	3.98482	4.22773	4.51488	4.4888	4.58675	claudin 23	CLDN23	4.94763	4.31709	4.53014	1.43795
11741050_a_at	9.55474	9.25293	9.26095	8.42887	8.0574	8.32673	9.46159	9.28113	9.43908	IMP (inosine 5'-monophosphate) dehydrogenase 1	IMPDH1	9.35621	8.271	9.39393	1.43768
11749136_x_at	4.37082	3.97359	4.58583	3.50578	3.44865	3.77319	3.95598	3.61492	4.42168	zinc finger E-box binding homeobox 1	ZEB1	4.31008	3.57587	3.99753	1.43732
11754851_x_at	7.38251	7.49417	7.2867	6.72187	6.69569	6.93342	6.9669	6.8016	7.06799	LIM and senescent cell antigen-like domains 2	LIMS2	7.3878	6.78366	6.9455	1.43716
11754852_a_at	6.74236	6.71972	6.98771	5.87012	6.28253	6.07895	6.27895	6.48935	6.76222	ubiquitin specific peptidase 37	USP37	6.8166	6.0772	6.51017	1.43685
11760445_x_at	5.29811	5.35348	5.18088	4.78212	4.61264	5.37296	4.25397	4.37231	5.13347	zinc finger protein 302	ZNF302	5.27749	4.92258	4.58658	1.43685
11741149_x_at	11.6783	11.5168	11.4126	11.0581	11.002	10.9578	11.0405	10.85	11.1707	solute carrier family 3 (activators of dibasic and neutral amino acid transport), member 2	SLC3A2	11.5359	11.006	11.0204	1.43669
11720943_a_at	8.62116	8.34656	8.68321	7.4685	7.2479	7.25059	8.42162	8.61224	9.16557	regulator of G-protein signaling 16	RGS16	8.55031	7.32233	8.73314	1.43652
11716844_s_at	7.85692	7.87419	7.91785	6.53501	7.2217	7.79469	7.52248	7.38581	7.70525	DnaJ (Hsp40) homolog, subfamily C, member 13	DNAJC13	7.88299	7.1838	7.53785	1.43611
11743636_at	6.16324	6.13199	6.30904	5.07595	5.49646	5.39964	5.82743	6.14304	6.13322	tumor necrosis factor, alpha-induced protein 6	TNFAIP6	6.20142	5.32402	6.03456	1.43608
11750084_a_at	5.63154	5.57834	5.65513	5.04394	4.72935	5.27584	5.36321	5.18537	4.99982	family with sequence similarity 69, member A	FAM69A	5.62167	5.01637	5.1828	1.43603
11739800_a_at	6.97456	7.22043	7.26258	6.32215	6.63433	7.10635	6.3529	6.40407	6.96317	valosin containing protein (p97)/p47 complex interacting protein 1	VCPIP1	7.15252	6.68761	6.57338	1.43597
11717564_a_at	9.42567	9.23866	9.02901	8.63237	8.35182	8.69514	9.05096	8.9274	8.59752	epithelial membrane protein 1	EMP1	9.23111	8.55977	8.85863	1.43586
11736687_a_at	5.96872	5.88969	6.77879	4.90469	5.04233	5.03294	5.88969	5.9207	7.35787	fibroblast growth factor 5	FGF5	6.2124	4.99332	6.38942	1.43497
11717319_a_at	8.55442	8.83038	8.78252	7.72698	7.60457	8.41187	8.17747	8.26015	9.02976	SEC24 family, member D (S. cerevisiae)	SEC24D	8.72244	7.91447	8.48913	1.43459
11733183_x_at	8.6694	8.53453	8.53365	7.94976	8.18685	8.31012	7.97075	8.02273	7.91141	ets variant 1	ETV1	8.57919	8.14891	7.9683	1.43454
11716733_at	8.09282	8.0593	7.96303	7.57729	7.31011	6.73216	7.97339	7.92896	7.58713	interferon regulatory factor 1	IRF1	8.03838	7.20652	7.82982	1.43416
11743681_at	10.8352	10.7424	10.8235	10.5343	10.3557	10.1042	10.2399	10.2633	10.1838	S100 calcium binding protein A16	S100A16	10.8004	10.3314	10.229	1.43413
11722821_a_at	4.77789	4.27572	4.25734	3.67866	3.84773	3.70856	3.64246	4.05795	4.56948	coagulation factor C homolog, cochlin (Limulus polyphemus)	COCH	4.43698	3.74498	4.08996	1.43347
11745408_a_at	7.02427	6.71903	6.6319	5.93237	6.11059	6.40013	6.50247	6.37472	6.31405	transmembrane protein 161B	TMEM161B	6.79173	6.14769	6.39708	1.43331
11758974_at	9.45381	9.42751	9.18016	8.64153	8.44965	8.28563	9.20988	9.32032	9.10012	H2A histone family, member V	H2AFV	9.35383	8.45894	9.2101	1.43327
11740404_a_at	6.2346	6.02137	6.39019	6.11028	6.29436	5.74515	5.24543	5.25349	5.5283	UDP-N-acetyl-alpha-D-galactosamine:polypeptide N-acetylgalactosaminyltransferase 10 (GalNAc-T10)	GALNT10	6.21539	6.04993	5.34241	1.43318
11736812_at	5.914	5.3642	5.92348	4.78212	4.65922	5.01143	5.78627	5.58394	5.46599	programmed cell death 1 ligand 2	PDCD1LG2	5.73389	4.81759	5.61207	1.43303
11716630_a_at	8.44621	8.37093	9.00445	8.48568	8.39403	8.31418	7.12645	7.36991	8.83859	angiopoietin-like 4	ANGPTL4	8.6072	8.39796	7.77832	1.43302
11743470_a_at	7.77909	7.7188	7.59964	6.65439	7.03199	7.01693	7.57625	7.47748	7.32371	WD repeat and FYVE domain containing 3	WDFY3	7.69918	6.9011	7.45915	1.43302
11757492_s_at	8.60954	8.62798	9.02542	7.98051	8.1898	8.12005	8.3271	8.46289	8.33333	related RAS viral (r-ras) oncogene homolog 2	RRAS2	8.75431	8.09679	8.37444	1.43266
11748109_a_at	6.54138	6.93585	6.86343	6.05907	6.15876	6.35676	6.4662	6.17033	6.36017	family with sequence similarity 69, member A	FAM69A	6.78022	6.19153	6.33223	1.43231
11717523_x_at	5.8229	5.75077	5.40252	4.96366	4.99982	5.29026	5.10202	5.29026	5.19683	transmembrane protein 50B	TMEM50B	5.65873	5.08458	5.19637	1.43222
11752572_a_at	10.4232	10.1083	10.1095	9.28109	9.39689	9.14319	10.2848	10.0213	10.0454	solute carrier family 2 (facilitated glucose transporter), member 1	SLC2A1	10.2137	9.27372	10.1172	1.43218
11721091_a_at	8.48192	8.27708	8.59343	7.35574	6.87022	7.71227	8.33861	8.72199	8.59685	thrombospondin 1	THBS1	8.45081	7.31275	8.55248	1.43216
11719690_at	8.83688	9.16692	8.95918	8.03055	8.25613	8.95374	8.31056	8.23149	9.03435	twisted gastrulation homolog 1 (Drosophila)	TWSG1	8.98766	8.41347	8.52546	1.43216
11720202_at	6.36261	6.19212	6.54775	6.85045	6.30994	6.19212	5.7507	5.07595	4.91668	guanosine monophosphate reductase	GMPR	6.3675	6.45084	5.24778	1.43216
11742904_s_at	9.98381	10.0232	10.1129	9.10079	9.10079	9.32964	9.81971	9.92376	9.85687	BCL2-associated athanogene 2	BAG2	10.04	9.17707	9.86678	1.43201
11740432_at	6.17072	6.02137	6.23454	5.57275	5.66587	5.17731	5.69812	5.85411	5.77702	tocopherol (alpha) transfer protein	TTPA	6.14221	5.47198	5.77642	1.43198
11729317_a_at	8.44552	8.66906	9.00141	7.60535	8.12326	7.93968	8.3508	8.4215	8.6844	uveal autoantigen with coiled-coil domains and ankyrin repeats	UACA	8.70533	7.88943	8.48556	1.4318
11728201_at	8.73379	8.78388	8.93296	7.81203	8.10166	7.80492	8.84109	8.84978	8.38602	lysyl oxidase	LOX	8.81687	7.9062	8.6923	1.43159
11750321_a_at	5.32099	4.98805	4.92431	4.60615	4.41917	4.77683	4.37596	4.55579	4.62785	coagulation factor II (thrombin) receptor-like 2	F2RL2	5.07778	4.60072	4.51987	1.43146
11738327_a_at	6.95108	6.8582	6.54618	6.21905	6.46757	6.71057	5.97696	6.17569	6.05624	histamine N-methyltransferase	HNMT	6.78515	6.46573	6.06963	1.43145
11743481_at	8.05896	8.34265	8.23538	7.49409	7.83359	8.17102	7.56021	7.45176	7.6604	RB1-inducible coiled-coil 1	RB1CC1	8.21233	7.8329	7.55745	1.43113
11754951_a_at	10.15	10.3011	10.2488	9.54369	10.0834	9.84346	9.7383	9.57711	9.51184	nuclear receptor coactivator 7	NCOA7	10.2333	9.82352	9.60908	1.43095
11744337_a_at	9.80893	9.64898	9.5438	9.47507	9.12468	9.24427	9.12946	9.01859	8.90949	glutamate-ammonia ligase	GLUL	9.66724	9.28134	9.01918	1.43095
11731027_s_at	8.33606	8.29135	8.17641	7.53014	7.60171	7.5293	7.93788	7.94343	7.96355	cAMP responsive element modulator	CREM	8.26794	7.55371	7.94828	1.43092
11732492_at	7.17652	7.22541	7.52281	6.65068	7.01816	6.74943	6.70156	6.80451	6.82374	KIAA1549	KIAA1549	7.30825	6.80609	6.7766	1.43088
11739081_at	7.62417	7.63361	7.42589	6.37487	6.76543	7.32371	7.12021	7.21607	7.47038	DnaJ (Hsp40) homolog, subfamily B, member 4	DNAJB4	7.56122	6.82134	7.26888	1.4301
11758009_s_at	4.31678	4.28228	4.47133	4.24441	3.56272	3.50776	3.82949	3.8939	4.00585	adenosine monophosphate deaminase 3	AMPD3	4.3568	3.77163	3.90975	1.43009
11715908_at	7.68025	7.93191	7.7292	6.82606	7.36266	7.56284	7.31348	7.3325	7.18922	myosin VI	MYO6	7.78045	7.25052	7.2784	1.42997
11758472_s_at	6.41401	6.75708	6.38397	5.50725	6.20997	6.38833	5.98215	6.10991	5.81673	RPTOR independent companion of MTOR, complex 2	RICTOR	6.51835	6.03518	5.96959	1.42995
11731819_a_at	4.69939	5.1818	4.9896	4.47704	4.8186	5.39019	3.94017	3.72881	4.29228	TBC1 domain family, member 8B (with GRAM domain)	TBC1D8B	4.95693	4.89528	3.98709	1.42973
11755429_a_at	7.83622	7.79921	8.10232	7.47841	7.45618	7.16078	7.43362	7.4224	7.42961	KIAA1549	KIAA1549	7.91258	7.36512	7.42854	1.42973
11715838_a_at	10.5599	10.4996	10.2823	10.2208	10.0879	10.3766	9.59755	9.54767	9.75889	sialidase 1 (lysosomal sialidase)	NEU1	10.4473	10.2284	9.6347	1.42967
11717882_a_at	7.86424	7.76199	7.65754	6.96526	7.05174	7.53879	7.01917	7.15042	7.74864	zinc finger protein 512	ZNF512	7.76126	7.18527	7.30607	1.42958
11762199_s_at	6.00249	5.98731	6.00466	4.49096	5.16552	5.54104	5.81661	5.737	6.14468	uncharacterized LOC100287497	LOC100287497	5.99815	5.06584	5.89943	1.4295
11739922_a_at	6.92739	6.90233	6.98903	5.95341	6.37023	6.57927	6.4675	6.42383	6.75062	zinc finger protein 37A	ZNF37A	6.93958	6.30097	6.54731	1.42943
11718936_s_at	8.90943	8.95124	8.9563	8.14701	8.41848	7.97288	8.82852	8.89776	8.27677	monocyte to macrophage differentiation-associated	MMD	8.93899	8.17946	8.66768	1.42941
11759298_s_at	7.41493	7.45815	7.42589	6.9499	7.1379	7.58109	6.26654	6.38633	7.18388	SCY1-like 2 (S. cerevisiae)	SCYL2	7.43299	7.22297	6.61225	1.42937
11719415_a_at	8.3438	8.39117	8.46714	7.51432	7.99813	8.23025	7.81922	7.72477	8.02577	v-yes-1 Yamaguchi sarcoma viral oncogene homolog 1	YES1	8.4007	7.91424	7.85659	1.42928
11722368_a_at	5.77312	5.68013	5.46928	5.06685	5.3105	5.57662	5.0644	5.16745	4.56836	tripartite motif containing 22	TRIM22	5.64084	5.31799	4.9334	1.42914
11743863_a_at	6.97612	7.03357	7.25069	5.92941	6.29287	6.89798	6.62078	6.55731	7.13225	ATPase, Ca++ transporting, plasma membrane 1	ATP2B1	7.08679	6.37342	6.77011	1.42902
11749094_a_at	3.89672	3.58107	4.19681	3.48623	3.48623	3.30304	3.60366	3.15825	3.22191	dermatan sulfate epimerase	DSE	3.89153	3.42516	3.32794	1.42898
11747093_a_at	6.95121	6.65439	7.00119	5.96089	5.57914	6.54315	6.64937	6.54541	6.84696	protein phosphatase 3, regulatory subunit B, alpha	PPP3R1	6.86893	6.02773	6.68058	1.42877
11724254_x_at	5.77318	5.82707	5.91647	5.52001	5.47426	5.16399	5.52001	5.52001	4.74999	UDP-GlcNAc:betaGal beta-1,3-N-acetylglucosaminyltransferase 3	B3GNT3	5.83891	5.38608	5.26334	1.4282
11717437_x_at	10.2886	10.5051	10.4267	9.27442	9.65063	9.74498	10.0232	10.265	10.3998	topoisomerase (DNA) I	TOP1	10.4068	9.55668	10.2293	1.4278
11717909_at	8.31771	8.22132	8.4135	8.15521	7.97511	7.55818	7.85259	7.62708	7.65527	insulin-like growth factor binding protein 6	IGFBP6	8.31751	7.89617	7.71165	1.42761
11742212_a_at	7.80535	7.46187	7.61883	6.99834	7.23383	6.90904	7.21508	7.19312	7.14136	vascular endothelial growth factor A	VEGFA	7.62868	7.04707	7.18319	1.42756
11755928_s_at	11.8865	11.9079	12.7366	11.1912	11.4528	11.0541	11.9621	11.9783	12.3422	matrix metallopeptidase 1 (interstitial collagenase)	MMP1	12.177	11.2327	12.0942	1.42752
11755486_s_at	10.3811	10.3992	10.1057	9.41917	9.73576	10.0277	9.68214	9.84351	9.98297	magnesium transporter 1	MAGT1	10.2953	9.72753	9.8362	1.42745
11757579_s_at	9.39577	9.42735	9.57692	8.65556	8.96332	9.17225	8.81971	8.88915	9.2204	RING1 and YY1 binding protein	RYBP	9.46668	8.93037	8.97642	1.4273
11756037_x_at	8.23372	8.39659	8.22984	7.30438	7.64879	7.9859	7.9184	7.9859	7.79773	N-glycanase 1	NGLY1	8.28672	7.64636	7.90068	1.42721
11758887_at	7.46054	7.39574	7.47371	6.91567	6.90595	6.97135	6.94774	6.92686	6.91333	rhomboid domain containing 1	RHBDD1	7.44333	6.93099	6.92931	1.42719
11743480_s_at	9.70668	10.0287	10.014	9.28376	9.52003	10.0526	9.11908	9.0669	9.37798	RB1-inducible coiled-coil 1	RB1CC1	9.91644	9.61879	9.18799	1.42707
11727458_at	8.26586	8.57307	8.63454	7.67942	8.00391	7.60782	8.20417	8.18665	8.18685	kinesin family member 18A	KIF18A	8.49116	7.76371	8.19256	1.42704
11729835_at	5.12894	5.33631	5.6255	4.27752	5.01375	4.84116	5.01375	4.8853	5.07242	eukaryotic translation initiation factor 5A2	EIF5A2	5.36358	4.71081	4.99049	1.42695
11728838_a_at	4.53044	4.6463	5.05368	4.5289	4.68881	4.28539	3.89718	3.95092	4.03295	transmembrane and coiled-coil domain family 3	TMCC3	4.74347	4.50103	3.96035	1.4268
11738906_a_at	9.55449	9.64835	9.42952	9.07366	8.90809	9.07996	9.02384	9.01356	9.08954	biliverdin reductase A	BLVRA	9.54412	9.02057	9.04232	1.42669
11727510_at	5.96347	6.05406	6.30442	4.62623	5.87369	5.85652	5.60025	5.44595	6.16615	ubinuclein 2	UBN2	6.10731	5.45215	5.73745	1.42654
11748335_a_at	9.375	9.34308	8.94986	8.12282	8.18795	8.6014	9.12048	9.01646	9.21407	slowmo homolog 2 (Drosophila)	SLMO2	9.22265	8.30406	9.117	1.42614
11732444_a_at	5.19587	5.42368	5.68598	4.48111	4.65718	4.83613	5.25596	5.28242	5.02661	RNA binding protein with multiple splicing	RBPMS	5.43518	4.65814	5.18833	1.42597
11744798_a_at	7.83049	7.71911	7.85044	6.8261	7.24497	7.65849	6.96498	7.24536	7.78948	O-linked N-acetylglucosamine (GlcNAc) transferase	OGT	7.80001	7.24319	7.33327	1.42581
11724112_at	4.47571	4.21361	4.91421	4.09686	3.89963	3.95075	3.92364	4.01462	4.25122	SIX homeobox 1	SIX1	4.53451	3.98241	4.06316	1.42575
11757788_s_at	9.15929	9.14057	9.18568	8.07156	8.8211	8.89172	8.75126	8.68049	8.6872	discoidin domain receptor tyrosine kinase 2	DDR2	9.16185	8.59479	8.70632	1.42533
11715467_s_at	8.91863	8.84848	9.20542	8.02572	7.96184	7.36318	9.26512	9.44637	8.81581	Rho GDP dissociation inhibitor (GDI) beta	ARHGDIB	8.99084	7.78358	9.17576	1.42521
11757731_s_at	10.3044	10.3613	10.5616	9.55094	9.78147	9.65119	10.2182	10.1671	10.0192	RAB31, member RAS oncogene family	RAB31	10.4091	9.6612	10.1349	1.42512
11731599_a_at	7.18698	6.95195	6.90507	6.28357	5.48158	6.10218	7.0439	7.08003	7.03362	FOS-like antigen 2	FOSL2	7.01467	5.95577	7.05252	1.42457
11724033_s_at	8.91394	9.12936	9.24254	8.01932	8.42631	8.87611	8.65845	8.62248	8.90832	CD2-associated protein	CD2AP	9.09528	8.44058	8.72975	1.42417
11719096_at	6.23093	6.31509	6.09806	5.55631	5.48011	5.84545	5.53956	5.80352	6.00437	cytochrome b5 type B (outer mitochondrial membrane)	CYB5B	6.21469	5.62729	5.78249	1.42386
11727262_at	5.58305	5.56713	6.36485	4.77626	4.88441	5.03269	5.49883	5.6721	6.10758	ectonucleoside triphosphate diphosphohydrolase 7	ENTPD7	5.83835	4.89779	5.75951	1.42375
11754228_x_at	8.45606	8.17835	8.10698	7.75384	7.42682	7.95458	7.6461	7.69337	7.95043	ribosomal protein L23a pseudogene 7 /// ribosomal protein L23a pseudogene 82	RPL23AP7 /// RPL23AP82	8.24713	7.71175	7.7633	1.42366
11730281_a_at	8.53174	8.77574	8.78469	7.74812	8.16821	8.59602	8.16747	8.15977	8.28725	RAD50 homolog (S. cerevisiae)	RAD50	8.69739	8.17078	8.20483	1.42364
11724413_s_at	7.06591	7.15353	7.06971	6.69673	6.83308	7.39993	6.02332	6.06541	6.50246	peroxisome proliferator-activated receptor alpha	PPARA	7.09638	6.97658	6.19707	1.42361
11755280_x_at	14.0519	14.0289	13.9373	13.5159	13.4012	13.8622	13.352	13.2765	13.5713	ferritin, light polypeptide	FTL	14.006	13.5931	13.3999	1.42356
11717899_x_at	9.51124	9.47201	9.19096	8.58443	8.72466	9.06985	8.84746	9.01209	9.05336	magnesium transporter 1	MAGT1	9.3914	8.79298	8.97097	1.42349
11748803_a_at	5.69536	6.02137	6.07857	5.53427	5.68239	5.42714	5.51544	5.16926	5.20785	RAS-like, estrogen-regulated, growth inhibitor	RERG	5.93177	5.54794	5.29752	1.4231
11720404_at	3.57658	3.74629	3.69977	3.08107	3.30172	3.05914	2.98378	3.33651	3.22937	ephrin-B2	EFNB2	3.67422	3.14731	3.18322	1.42301
11746705_a_at	8.1766	7.96677	8.18012	7.04087	6.66676	6.80378	8.00537	8.28758	8.78896	regulator of G-protein signaling 16	RGS16	8.10783	6.83714	8.36064	1.42301
11729551_s_at	8.53207	8.67901	8.70796	7.37499	7.96787	8.41656	8.18323	8.21787	8.62627	muskelin 1, intracellular mediator containing kelch motifs	MKLN1	8.63968	7.91981	8.34246	1.42262
11746697_a_at	11.6963	11.4965	11.341	11.0377	10.9198	11.0128	10.9847	10.8525	11.2094	solute carrier family 3 (activators of dibasic and neutral amino acid transport), member 2	SLC3A2	11.5113	10.9901	11.0155	1.42254
11755252_a_at	8.9174	8.82229	9.00993	7.55683	7.70421	7.38411	9.20337	9.3958	9.20497	adhesion molecule with Ig-like domain 2	AMIGO2	8.91654	7.54838	9.26805	1.4224
11717258_a_at	6.37619	6.39358	5.59921	6.14308	5.41545	5.26084	5.81927	5.62029	5.42946	pim-1 oncogene	PIM1	6.12299	5.60646	5.62301	1.42234
11760708_at	7.81506	7.61844	7.91186	6.36009	7.16323	7.51806	7.31348	7.52889	7.7576	eukaryotic translation initiation factor 4A2 /// microRNA 1248 /// small nucleolar RNA, H/ACA box 4 /// small nucleolar RNA, H/ACA box 63 /// small nucleolar RNA, H/ACA box 81 /// small nucleolar RNA, C/D box 2	EIF4A2 /// MIR1248 /// SNORA4 /// SNORA63 /// SNORA81 /// SNORD2	7.78179	7.01379	7.53333	1.4223
11757013_x_at	11.0907	10.975	11.0404	10.1679	10.2261	10.9524	10.4377	10.5026	10.8765	caveolin 1, caveolae protein, 22kDa	CAV1	11.0354	10.4488	10.6056	1.42228
11722324_a_at	7.43893	7.53016	7.76779	6.43666	6.79108	7.20736	7.10484	7.21471	7.67114	zinc finger protein 84	ZNF84	7.57896	6.8117	7.33023	1.42207
11742720_at	10.7566	10.9891	11.036	9.82877	10.2259	10.7761	10.5412	10.3554	10.7895	leucine rich repeat containing 58	LRRC58	10.9272	10.2769	10.562	1.42184
11721466_s_at	12.9025	12.9046	12.8431	12.0136	11.9331	12.014	12.7688	12.7688	12.7558	cytochrome c oxidase subunit VIIa polypeptide 2 (liver)	COX7A2	12.8834	11.9869	12.7644	1.42182
11724509_a_at	9.82754	10.0365	10.0785	8.96878	9.22602	9.06427	9.68038	9.87225	10.0271	phorbol-12-myristate-13-acetate-induced protein 1	PMAIP1	9.98085	9.08636	9.8599	1.4218
11724814_s_at	8.64483	8.60963	8.65515	7.54182	7.84841	8.19153	8.22264	8.32674	8.64221	mediator complex subunit 13-like	MED13L	8.63654	7.86059	8.3972	1.42173
11722525_a_at	7.87419	7.95082	7.61705	7.01212	7.51008	7.74887	7.13132	7.0975	7.33976	ankyrin repeat and KH domain containing 1 /// ANKHD1-EIF4EBP3 readthrough	ANKHD1 /// ANKHD1-EIF4EBP3	7.81402	7.42369	7.18953	1.4215
11751739_a_at	4.74976	4.86656	5.23751	4.61407	4.89089	4.56008	4.51201	3.97627	4.11217	protein tyrosine phosphatase, receptor type, E	PTPRE	4.95128	4.68835	4.20015	1.42112
11746124_x_at	5.5087	5.42539	5.95622	4.68082	4.37231	5.51298	5.16854	4.87177	6.13336	chromosome 21 open reading frame 7	C21orf7	5.6301	4.85537	5.39123	1.4209
11731413_at	6.34497	6.18067	5.7726	5.93755	5.70717	5.85432	5.16229	5.59956	5.29571	galactose mutarotase (aldose 1-epimerase)	GALM	6.09941	5.83301	5.35252	1.42074
11718379_x_at	7.00233	6.80803	7.27036	5.78604	6.12146	5.97966	7.05723	7.10006	7.07767	protein kinase, AMP-activated, gamma 2 non-catalytic subunit	PRKAG2	7.02691	5.96239	7.07832	1.42065
11739604_a_at	5.33399	5.7241	5.52235	4.04652	4.95946	5.28625	5.07635	5.16253	5.59056	coiled-coil domain containing 88A	CCDC88A	5.52681	4.76407	5.27648	1.42064
11753435_x_at	11.4857	11.1721	11.0343	10.8211	10.6144	10.8013	10.7422	10.3877	10.9796	solute carrier family 3 (activators of dibasic and neutral amino acid transport), member 2	SLC3A2	11.2307	10.7456	10.7032	1.42044
11726319_at	8.12744	8.23587	8.56505	7.47877	7.66258	7.96389	7.88638	7.9429	7.88614	WW domain containing E3 ubiquitin protein ligase 1	WWP1	8.30946	7.70175	7.90514	1.42012
11752302_a_at	6.19686	6.03026	6.37214	5.71394	5.48278	5.3458	5.78039	5.88427	5.95533	laminin, beta 3	LAMB3	6.19975	5.51418	5.87333	1.42011
11740038_s_at	7.634	7.78998	8.28776	6.36781	7.04621	7.49621	7.61756	7.66771	8.19214	ankyrin repeat domain 36 /// ankyrin repeat domain 36B /// ankyrin repeat domain 36C	ANKRD36 /// ANKRD36B /// ANKRD36C	7.90391	6.97008	7.8258	1.42008
11726726_s_at	8.47107	8.60367	8.82452	7.53016	7.65947	7.88078	8.27185	8.43988	8.9814	nucleic acid binding protein 1	NABP1	8.63308	7.69014	8.56438	1.41994
11745930_a_at	5.9256	6.07682	5.92108	5.72027	5.62817	4.94494	5.48482	5.56884	5.46599	p21 protein (Cdc42/Rac)-activated kinase 6	PAK6	5.9745	5.43113	5.50655	1.41978
11719894_s_at	8.82318	9.0083	8.84088	7.4453	7.8416	8.44612	8.67728	8.77369	9.12736	family with sequence similarity 91, member A1 /// family with sequence similarity 91, member A2 /// uncharacterized LOC728855	FAM91A1 /// FAM91A2 /// LOC728855	8.89079	7.91101	8.85944	1.41968
11748362_s_at	7.89149	7.74996	8.06831	7.89592	7.65971	7.42682	7.24897	7.29625	6.86186	ATP-binding cassette, sub-family C (CFTR/MRP), member 3	ABCC3	7.90325	7.66081	7.13569	1.41912
11723859_a_at	9.154	9.10128	8.94694	8.34752	8.53207	8.67876	8.67876	8.72193	8.41822	discoidin domain receptor tyrosine kinase 2	DDR2	9.0674	8.51945	8.6063	1.41866
11722739_a_at	8.44096	8.33923	8.42196	7.74878	7.83842	7.74491	8.17747	8.08543	7.78239	centrosomal protein 250kDa	CEP250	8.40071	7.77737	8.0151	1.41861
11726977_s_at	11.6697	11.7455	11.437	10.6702	11.0985	11.7013	10.8962	11.0678	11.2439	eukaryotic translation initiation factor 4A2 /// microRNA 1248 /// small nucleolar RNA, H/ACA box 4 /// small nucleolar RNA, H/ACA box 63 /// small nucleolar RNA, H/ACA box 81 /// small nucleolar RNA, C/D box 2	EIF4A2 /// MIR1248 /// SNORA4 /// SNORA63 /// SNORA81 /// SNORD2	11.6174	11.1567	11.0693	1.41855
11752840_a_at	7.45158	7.31014	7.56948	6.22508	6.23435	6.55898	7.31014	7.47738	7.83049	elongation factor, RNA polymerase II, 2	ELL2	7.44373	6.33947	7.53934	1.41846
11735016_a_at	6.05946	6.26845	6.71517	5.04824	5.35849	5.39964	6.23645	6.35662	6.66098	neural precursor cell expressed, developmentally down-regulated 4, E3 ubiquitin protein ligase	NEDD4	6.34769	5.26879	6.41802	1.41842
11757776_s_at	8.08309	8.13117	7.8698	7.5161	7.28799	7.47869	7.59363	7.66423	7.60175	arginase, type II	ARG2	8.02802	7.4276	7.61987	1.41842
11736873_a_at	6.04336	6.006	5.84019	5.18437	5.50165	5.96131	5.28529	5.42104	5.40233	zinc finger protein 514	ZNF514	5.96319	5.54911	5.36955	1.418
11720515_s_at	3.20784	3.97164	3.33084	2.92124	2.88885	2.81825	3.21948	3.10204	3.05267	leucine rich adaptor protein 1-like	LURAP1L	3.50344	2.87611	3.12473	1.41717
11755791_a_at	7.37561	7.55339	7.82374	6.34891	6.92448	6.8681	7.36767	7.39002	7.59063	spindle assembly 6 homolog (C. elegans)	SASS6	7.58425	6.71383	7.44944	1.41678
11758779_at	5.82098	5.75077	5.51207	5.10964	5.27268	5.3194	5.13115	5.07231	5.24688	transmembrane protein 50B	TMEM50B	5.69461	5.23391	5.15012	1.41676
11761390_a_at	9.27989	9.23669	9.67275	8.06208	8.35099	8.36888	9.5395	9.53687	9.50664	ankyrin repeat domain 10	ANKRD10	9.39645	8.26065	9.52767	1.41646
11750774_x_at	5.41251	5.47868	5.20583	5.04695	4.79271	5.03139	4.8038	4.81248	4.69534	F-box protein 27	FBXO27	5.36567	4.95702	4.77054	1.41607
11746350_a_at	6.55219	6.07311	5.54336	5.92763	5.54369	5.25563	6.01857	5.55283	5.03026	pim-1 oncogene	PIM1	6.05622	5.57565	5.53389	1.41564
11739801_x_at	7.63947	7.89575	7.99158	6.92211	7.30609	7.75767	7.19455	7.12911	7.73775	valosin containing protein (p97)/p47 complex interacting protein 1	VCPIP1	7.84227	7.32862	7.3538	1.41525
11748964_a_at	7.73476	7.61577	7.47282	7.18177	7.07144	7.34439	7.13304	7.04965	6.86226	ets variant 1	ETV1	7.60778	7.1992	7.01498	1.41489
11755143_a_at	7.1372	7.072	7.44863	5.94993	6.27839	6.58094	7.19252	7.06197	7.24825	basonuclin 2	BNC2	7.21928	6.26975	7.16758	1.41481
11717010_a_at	9.9215	9.89833	9.87451	9.19355	9.00331	9.31454	9.41458	9.58633	9.87284	multiple coagulation factor deficiency 2	MCFD2	9.89811	9.17047	9.62458	1.41479
11745178_a_at	9.9215	9.89833	9.87451	9.19355	9.00331	9.31454	9.41458	9.58633	9.87284	multiple coagulation factor deficiency 2	MCFD2	9.89811	9.17047	9.62458	1.41479
11756985_a_at	9.56167	9.38224	9.47722	8.75112	8.60247	8.86193	9.15302	9.07345	9.39762	methionine adenosyltransferase II, alpha	MAT2A	9.47371	8.73851	9.20803	1.41465
11720478_at	7.15609	7.23904	7.13099	6.20714	6.33734	6.55349	6.93008	7.10615	6.91625	BRCA2 and CDKN1A interacting protein	BCCIP	7.17537	6.36599	6.98416	1.41451
11718832_a_at	11.6535	11.5723	11.779	11.1032	10.947	11.0616	11.1617	11.2959	11.4387	lysyl oxidase-like 2	LOXL2	11.6683	11.0373	11.2988	1.41445
11758182_x_at	13.9992	13.9466	13.8472	13.3917	13.3822	13.7388	13.34	13.2054	13.5279	ferritin, light polypeptide	FTL	13.931	13.5042	13.3578	1.4142
11755607_a_at	9.39484	9.51889	9.84161	9.11709	9.23617	8.88748	9.00607	9.10037	9.16527	KIAA1549	KIAA1549	9.58512	9.08025	9.09057	1.41393
11726856_at	3.60759	3.75092	4.50276	3.61354	3.47951	3.17915	3.45892	3.41419	3.57984	ADAM metallopeptidase with thrombospondin type 1 motif, 5	ADAMTS5	3.95376	3.42406	3.48432	1.41379
11725100_s_at	6.24041	6.5355	6.83784	5.17296	5.36038	6.36845	6.17513	6.17569	6.97872	ESF1, nucleolar pre-rRNA processing protein, homolog (S. cerevisiae)	ESF1	6.53792	5.63393	6.44318	1.41359
11722699_a_at	6.52766	6.81534	6.66481	5.45553	6.28051	6.81106	6.12145	6.07715	6.27375	KIAA1109	KIAA1109	6.66927	6.18237	6.15745	1.41359
11718158_a_at	8.72935	8.80971	8.76291	8.1587	8.20701	8.3888	8.39255	8.29101	8.17011	N-myc (and STAT) interactor	NMI	8.76732	8.2515	8.28456	1.41352
11757938_s_at	9.97483	10.0478	9.78371	9.25947	9.35965	9.63531	9.5055	9.52862	9.32865	N-myc (and STAT) interactor	NMI	9.93544	9.41814	9.45426	1.41347
11753760_s_at	9.45519	9.15826	8.63606	8.93653	8.6701	8.54654	8.51159	8.4007	8.44011	cyclin-dependent kinase 2 associated protein 2	CDK2AP2	9.08317	8.71773	8.4508	1.41314
11730029_a_at	10.053	10.0671	10.6519	9.14511	9.42772	9.23891	10.0186	10.0275	10.6929	E2F transcription factor 7	E2F7	10.2574	9.27058	10.2463	1.41313
11739171_at	6.14213	6.38997	6.39599	5.40478	5.56545	5.88977	5.88969	5.69177	6.42194	G2/M-phase specific E3 ubiquitin protein ligase	G2E3	6.30936	5.62	6.00113	1.41303
11746710_a_at	6.36261	6.20017	6.67455	5.72756	5.71907	6.1313	5.93818	6.0238	5.94277	dedicator of cytokinesis 10	DOCK10	6.41244	5.85931	5.96825	1.41291
11734961_a_at	7.79257	7.64514	7.96149	7.15541	7.06112	6.67446	7.64659	7.61928	7.64958	synaptojanin 2	SYNJ2	7.79973	6.96366	7.63848	1.4129
11744559_a_at	10.1038	9.97228	10.302	9.27289	9.31595	9.20563	9.88597	9.95474	10.1309	solute carrier family 25 (mitochondrial iron transporter), member 37	SLC25A37	10.126	9.26482	9.99055	1.41259
11722721_a_at	4.87227	4.52306	4.84732	4.28113	3.77402	4.00096	4.43741	4.56496	4.43741	centromere protein V	CENPV	4.74755	4.0187	4.47993	1.41249
11758970_a_at	10.3683	10.3956	10.396	9.19927	9.5639	9.65779	10.2104	10.2408	10.4593	poliovirus receptor-related 3	PVRL3	10.3867	9.47365	10.3035	1.41232
11745158_x_at	6.54237	6.66822	6.92494	6.39216	6.50338	6.33566	5.94344	6.14252	5.96565	mucin 1, cell surface associated	MUC1	6.71184	6.4104	6.0172	1.41229
11759887_x_at	7.77742	7.51012	8.02273	6.58094	6.88958	7.23207	7.37589	7.41869	8.14188	neuroblastoma breakpoint family, member 8	NBPF8	7.77009	6.90086	7.64548	1.41119
11721888_a_at	8.04011	8.02707	8.05504	6.89221	7.33151	7.58111	7.6745	7.79402	7.99002	midline 1 (Opitz/BBB syndrome)	MID1	8.04074	7.26828	7.81952	1.41112
11715641_a_at	7.94421	8.30804	8.35976	7.38913	7.72401	8.3328	7.45502	7.42682	7.91545	tetratricopeptide repeat domain 3 /// tetratricopeptide repeat domain 3 pseudogene 1	TTC3 /// TTC3P1	8.204	7.81531	7.5991	1.41108
11736102_at	5.05923	4.91188	5.38703	4.69969	4.42851	4.77769	4.67994	4.77769	4.37235	mannosidase, alpha, class 1A, member 1	MAN1A1	5.11938	4.6353	4.61	1.41102
11741582_a_at	11.851	11.6075	11.4386	11.153	11.0717	11.1703	11.0666	10.9464	11.4059	solute carrier family 3 (activators of dibasic and neutral amino acid transport), member 2	SLC3A2	11.6324	11.1317	11.1396	1.41099
11721625_s_at	9.39018	9.5941	9.4398	9.32783	9.04667	9.12716	8.85107	8.73365	8.7833	glutamate-ammonia ligase	GLUL	9.47469	9.16722	8.78934	1.4107
11722737_at	8.42232	8.42701	8.53022	7.4986	8.07916	8.25564	7.93429	8.00674	8.0071	adaptor protein, phosphotyrosine interaction, PH domain and leucine zipper containing 1	APPL1	8.45985	7.94447	7.98271	1.41055
11726173_at	8.25217	8.18944	8.37946	7.99328	7.92148	7.53937	7.92148	7.72642	7.56267	scavenger receptor class A, member 3	SCARA3	8.27369	7.81804	7.73686	1.41053
11749028_a_at	7.11847	7.34821	7.30413	6.18626	6.62776	7.17325	6.68741	6.69827	7.19323	PAP associated domain containing 4	PAPD4	7.25694	6.66242	6.85964	1.41021
11753058_a_at	6.68078	6.71835	6.64159	5.6565	6.03754	6.34384	6.20769	6.31191	6.54877	UDP-glucose glycoprotein glucosyltransferase 2	UGGT2	6.68024	6.01263	6.35612	1.41017
11752931_x_at	7.9386	7.83953	8.06704	6.87084	6.88745	7.35205	7.91866	8.12024	7.56624	guanylate binding protein 1, interferon-inducible	GBP1	7.94839	7.03678	7.86838	1.41011
11753519_a_at	7.9048	7.94765	8.22277	7.18167	7.53976	7.04678	7.94582	7.99777	7.46649	pigeon homolog (Drosophila)	PION	8.02507	7.25607	7.80336	1.40967
11759068_at	7.50805	7.63912	7.93264	6.27579	6.67806	7.11881	7.51185	7.57001	8.03347	RAP1 interacting factor homolog (yeast)	RIF1	7.69327	6.69089	7.70511	1.40959
11725708_at	4.80382	4.69651	5.05097	3.49398	4.14408	4.26942	4.6044	4.78407	4.83838	WD repeat and HMG-box DNA binding protein 1	WDHD1	4.85043	3.96916	4.74228	1.40904
11722099_at	8.54693	8.62432	8.62341	7.65335	7.9732	8.58204	8.16503	7.9732	8.27573	RPTOR independent companion of MTOR, complex 2	RICTOR	8.59822	8.06953	8.13798	1.4088
11724049_a_at	8.49701	8.62267	8.42804	7.42336	7.97782	8.76009	7.82042	7.72616	8.42188	component of oligomeric golgi complex 6	COG6	8.51591	8.05376	7.98949	1.40862
11754293_a_at	7.60818	7.57373	7.60123	7.25983	6.88095	7.10573	7.19422	7.15493	7.00513	serine/threonine kinase 40	STK40	7.59438	7.08217	7.11809	1.40859
11741160_a_at	5.05	5.36126	4.75042	4.22003	4.38943	5.42946	4.16382	4.93562	4.22003	SWT1 RNA endoribonuclease homolog (S. cerevisiae)	SWT1	5.05389	4.67964	4.43982	1.4085
11743648_a_at	8.01949	7.93047	8.1667	7.20513	7.5048	7.51292	7.75347	7.58606	7.70635	DDB1 and CUL4 associated factor 6	DCAF6	8.03889	7.40762	7.68196	1.40844
11737774_a_at	10.8937	10.826	10.9407	10.2537	10.374	10.2042	10.3478	10.502	10.6764	ring finger protein 182	RNF182	10.8868	10.2773	10.5087	1.40812
11737711_a_at	6.48981	6.45002	6.36286	5.6062	5.94536	6.13064	5.95908	5.95022	6.05311	SAP30-like	SAP30L	6.43423	5.89407	5.98747	1.40782
11758446_s_at	10.1198	10.1089	10.0452	9.69852	9.65155	9.48804	9.61216	9.52108	9.61721	TSC22 domain family, member 1	TSC22D1	10.0913	9.61271	9.58348	1.40757
11727768_at	6.43614	6.50538	7.08884	5.29626	6.01707	6.25759	6.40062	6.5264	6.60377	basonuclin 2	BNC2	6.67679	5.85697	6.51027	1.40753
11715704_x_at	10.6133	10.4865	10.7614	10.6283	10.4375	10.2304	9.82081	9.87434	9.77503	integrin, alpha 5 (fibronectin receptor, alpha polypeptide)	ITGA5	10.6204	10.4321	9.82339	1.40708
11721009_at	9.0471	8.95728	8.76956	7.69042	8.38974	8.47302	8.57967	8.73068	8.7289	mediator complex subunit 1	MED1	8.92464	8.18439	8.67975	1.40695
11747376_s_at	5.83739	5.89357	5.51183	5.03616	5.10798	6.05254	5.18904	4.82072	5.32419	cell cycle progression 1	CCPG1	5.7476	5.39889	5.11132	1.40687
11718159_at	8.99645	9.10381	8.97769	8.38255	8.56135	8.71256	8.57894	8.58077	8.38646	N-myc (and STAT) interactor	NMI	9.02598	8.55215	8.51539	1.4066
11715274_x_at	7.94925	7.60279	7.772	7.19814	6.94752	6.99185	7.2825	7.41085	7.86433	tropomyosin 2 (beta)	TPM2	7.77468	7.04583	7.51923	1.40654
11743406_x_at	7.88779	8.13581	7.74297	8.18021	7.97598	8.2366	6.98168	6.66072	6.54711	chromosome 4 open reading frame 34	C4orf34	7.92219	8.13093	6.72984	1.40621
11759842_at	5.89932	6.0361	6.91613	4.79574	5.51443	5.23644	6.12114	6.17965	6.90684	protein tyrosine phosphatase, receptor type, G	PTPRG	6.28385	5.1822	6.40254	1.40588
11759217_at	6.19332	6.18104	6.1109	5.75286	5.80708	5.80708	5.72482	5.19498	5.73593	wingless-type MMTV integration site family, member 3	WNT3	6.16175	5.789	5.55191	1.40571
11727422_s_at	11.5045	11.4282	11.2991	10.3647	10.7808	11.1773	10.9803	11.0305	11.1825	calnexin	CANX	11.4106	10.7742	11.0644	1.4057
11727423_a_at	10.8328	10.6975	10.4419	9.71208	9.86372	10.3966	10.2534	10.3084	10.4648	calnexin	CANX	10.6574	9.99081	10.3422	1.40533
11757971_s_at	8.5352	8.70298	8.77072	8.035	8.17836	8.36168	8.03379	8.09155	8.37359	THAP domain containing 5	THAP5	8.66963	8.19168	8.16631	1.40507
11724107_s_at	6.46943	6.13749	6.46991	5.62013	6.05243	5.95263	5.77053	6.01747	5.79866	mitochondrial ribosomal protein S31 pseudogene 3 /// thrombospondin, type I, domain containing 1 /// thrombospondin, type I, domain containing 1 pseudogene 1 /// transmembrane phosphoinositide 3-phosphatase and tensin homolog 2 pseudogene 2	MRPS31P3 /// THSD1 /// THSD1P1 /// TPTE2P2	6.35894	5.87506	5.86222	1.40474
11748507_a_at	6.84467	6.69804	6.1958	6.68275	6.4732	6.56245	5.95658	6.13064	4.72991	von Willebrand factor A domain containing 5A	VWA5A	6.57951	6.5728	5.60571	1.40469
11726361_a_at	7.21676	7.16613	7.02138	6.40377	6.78573	6.73718	6.7996	6.78006	6.36078	ataxin 3	ATXN3	7.13476	6.64223	6.64681	1.40468
11750834_s_at	6.5096	6.53697	6.75429	5.41621	5.44799	5.92044	6.41696	6.43721	7.02158	beta-1,3-N-acetylgalactosaminyltransferase 1 (globoside blood group)	B3GALNT1	6.60029	5.59488	6.62525	1.40466
11727016_s_at	6.85938	6.9653	7.60348	6.2271	6.25759	5.84911	7.25346	7.24825	7.07989	pregnancy-associated plasma protein A, pappalysin 1	PAPPA	7.14272	6.11126	7.19387	1.40459
11757033_a_at	6.33211	6.2701	7.15616	5.43862	5.77704	5.84997	6.30317	6.2701	6.93807	interleukin 13 receptor, alpha 2	IL13RA2	6.58612	5.68854	6.50378	1.40441
11750022_a_at	6.08617	6.08995	6.0641	5.42946	5.72942	5.48893	5.61468	5.6583	5.62013	ligand dependent nuclear receptor corepressor-like	LCORL	6.08007	5.54927	5.63103	1.40437
11722111_at	6.36261	6.30237	6.66549	6.18824	6.1537	5.75359	5.82144	6.00596	5.79892	H2.0-like homeobox	HLX	6.44349	6.03184	5.87544	1.4043
11764156_s_at	8.68831	8.7099	8.79198	8.06954	8.29288	8.36418	8.09134	8.25986	8.36418	transmembrane protein 41B	TMEM41B	8.73007	8.2422	8.23846	1.40419
11757146_at	5.80427	5.64595	6.03874	4.50922	4.67486	5.64098	5.33266	5.87462	6.00826	microRNA 3651 /// small nucleolar RNA, H/ACA box 84	MIR3651 /// SNORA84	5.82965	4.94169	5.73851	1.40401
11747174_x_at	5.17447	5.14204	4.88595	4.58858	4.30111	4.79271	4.54676	4.58112	4.65815	ERO1-like beta (S. cerevisiae)	ERO1LB	5.06749	4.5608	4.59534	1.40388
11760221_at	4.77586	4.9638	5.56816	3.9167	4.40562	4.82586	4.58971	4.71275	5.22991	caspase 4, apoptosis-related cysteine peptidase	CASP4	5.10261	4.38273	4.84412	1.40365
11742308_s_at	9.78455	9.74525	9.95267	8.52426	8.51844	8.91011	9.85532	9.89683	10.326	tropomyosin 1 (alpha)	TPM1	9.82749	8.65094	10.026	1.40347
11726358_a_at	8.17248	8.16812	8.17269	7.08598	7.64362	7.90417	7.65948	7.66059	8.14046	myeloid/lymphoid or mixed-lineage leukemia 5 (trithorax homolog, Drosophila)	MLL5	8.1711	7.54459	7.82018	1.40319
11754487_x_at	7.98906	7.94875	8.20559	7.27001	7.52252	7.51686	7.67169	7.63105	7.74247	NAD kinase domain containing 1	NADKD1	8.0478	7.43646	7.68174	1.40318
11750281_a_at	7.30259	7.05945	7.43282	6.86981	6.65456	6.70168	6.86981	6.78353	6.7798	KIAA1609	KIAA1609	7.26495	6.74202	6.81105	1.40291
11745552_a_at	8.363	8.4186	8.44135	7.66169	7.72002	8.01742	8.07643	8.01905	8.02223	calcium binding protein 39	CAB39	8.40765	7.79971	8.03924	1.40267
11728787_a_at	5.4839	5.66453	6.1902	4.9503	5.09073	5.52427	5.4839	5.6432	5.05796	protein tyrosine phosphatase, receptor type, R	PTPRR	5.77954	5.18843	5.39502	1.40232
11724550_at	7.39616	7.3652	7.46905	6.70641	7.07463	6.79005	7.04852	6.84146	7.07343	round spermatid basic protein 1	RSBN1	7.41014	6.85703	6.9878	1.40223
11716734_at	6.57349	6.3311	6.68548	6.21937	6.04745	5.70255	5.99761	6.21937	6.06848	interferon regulatory factor 1	IRF1	6.53003	5.98979	6.09515	1.40206
11732393_a_at	8.01718	7.90414	8.22482	6.7528	7.32569	7.6106	7.72694	7.83049	8.12167	claudin 22 /// WW and C2 domain containing 2	CLDN22 /// WWC2	8.04871	7.2297	7.89304	1.40186
11740425_at	4.4212	4.45219	4.83245	3.8038	3.76726	4.24724	4.10911	4.03687	4.52421	protein phosphatase 4, regulatory subunit 4	PPP4R4	4.56861	3.93943	4.2234	1.40172
11728558_a_at	4.90233	4.83657	5.23778	4.60873	4.08529	4.34997	4.90556	4.61655	4.46418	heat shock transcription factor 2 binding protein	HSF2BP	4.99222	4.348	4.6621	1.4017
11733071_a_at	11.6432	11.4563	11.3051	10.9492	10.8459	11.0083	11.0093	10.8186	11.2552	solute carrier family 3 (activators of dibasic and neutral amino acid transport), member 2	SLC3A2	11.4682	10.9345	11.0277	1.40167
11715711_a_at	9.44745	9.59568	8.77319	9.33763	9.25404	9.00892	8.62855	8.44125	8.0405	aldo-keto reductase family 1, member C3 (3-alpha hydroxysteroid dehydrogenase, type II)	AKR1C3	9.27211	9.2002	8.3701	1.40149
11757022_x_at	7.72072	7.55339	8.46524	7.08952	7.02899	6.74076	7.52352	7.46356	8.71164	tissue factor pathway inhibitor 2	TFPI2	7.91312	6.95309	7.89957	1.40132
11720574_s_at	4.99457	5.03092	5.1325	3.83658	3.56307	3.67839	5.33019	5.41086	5.57658	ATPase, aminophospholipid transporter, class I, type 8B, member 1	ATP8B1	5.05266	3.69268	5.43921	1.40125
11758490_s_at	6.94741	7.03397	6.90012	6.07052	6.57759	6.69409	6.3897	6.57759	6.53395	spastic paraplegia 20 (Troyer syndrome)	SPG20	6.9605	6.4474	6.50041	1.40113
11739972_at	6.28698	6.15861	6.86219	5.86281	5.67746	5.76848	6.09579	6.10061	6.19332	NUAK family, SNF1-like kinase, 1	NUAK1	6.43592	5.76958	6.12991	1.40073
11759670_a_at	5.71767	5.96388	6.07941	5.07663	5.14988	5.53626	5.63581	5.73883	5.46798	centrosomal protein 57kDa	CEP57	5.92032	5.25426	5.61421	1.40064
11740692_a_at	7.23291	7.43419	7.67541	6.31355	7.0439	7.30661	6.87832	7.13647	7.09052	vacuolar protein sorting 13 homolog A (S. cerevisiae)	VPS13A	7.4475	6.88802	7.0351	1.4005
11745457_a_at	10.0199	9.99047	9.69176	8.9085	9.21842	9.66725	9.5055	9.51692	9.675	calnexin	CANX	9.90071	9.26472	9.56581	1.40002
11732568_at	4.26554	4.79374	4.72902	4.14557	4.2946	4.26554	4.02956	4.26554	3.66321	myelin basic protein	MBP	4.5961	4.23524	3.9861	1.4
11724680_s_at	9.41785	9.40071	9.63231	8.8875	9.1809	9.23936	8.76914	8.90023	9.01337	transmembrane protein 131	TMEM131	9.48362	9.10259	8.89425	1.39979
11738054_a_at	4.36616	4.49071	4.7839	4.24483	4.07604	4.01462	3.81225	4.08197	4.1419	integrin beta 1 binding protein (melusin) 2	ITGB1BP2	4.54692	4.11183	4.01204	1.39957
11737612_a_at	5.91841	6.18628	5.9864	5.04838	5.11723	5.75077	5.78313	5.61237	5.96041	zinc finger, DHHC-type containing 21	ZDHHC21	6.03036	5.30546	5.7853	1.39957
11741321_a_at	3.68861	3.63233	3.4408	2.98653	3.1729	3.15976	3.1604	3.12088	3.01474	cAMP responsive element modulator	CREM	3.58725	3.1064	3.09867	1.39931
11735152_a_at	6.23009	6.20443	6.36083	5.35169	5.48552	5.92112	5.84653	6.02397	6.0536	solute carrier family 8 (sodium/calcium exchanger), member 1	SLC8A1	6.26512	5.58611	5.9747	1.3993
11759290_at	9.23339	9.37784	9.41767	8.33042	8.90784	9.17527	8.96172	8.80014	8.97418	v-akt murine thymoma viral oncogene homolog 3 (protein kinase B, gamma)	AKT3	9.34297	8.80451	8.91201	1.3993
11737103_s_at	6.77953	6.95591	6.94294	5.9799	6.36261	6.55091	6.2271	6.59261	6.73696	ganglioside induced differentiation associated protein 2	GDAP2	6.89279	6.29781	6.51889	1.39905
11741504_a_at	8.04338	7.81546	8.14925	7.53513	7.59544	7.10658	7.63062	7.57639	7.66535	neuronal regeneration related protein homolog (rat)	NREP	8.00269	7.41238	7.62412	1.39905
11744481_s_at	9.31772	9.28811	9.85303	9.01785	9.08094	8.90572	8.8915	8.97999	9.13545	opsin 3	OPN3	9.48629	9.0015	9.00231	1.39898
11742063_a_at	6.82269	6.53766	5.80909	6.09357	6.09628	6.34007	6.09357	5.86658	4.94429	butyrophilin, subfamily 3, member A1	BTN3A1	6.38981	6.17664	5.63481	1.3987
11726071_a_at	9.17879	9.22711	9.53461	8.40534	8.83065	8.98982	8.75262	8.80998	9.18834	mitogen-activated protein kinase kinase kinase kinase 4	MAP4K4	9.3135	8.74193	8.91698	1.39866
11750077_x_at	4.27463	4.06229	4.12968	3.79574	3.3974	3.72309	3.75953	3.68079	3.67253	synaptosomal-associated protein, 25kDa	SNAP25	4.15553	3.63874	3.70429	1.39863
11753015_a_at	6.7075	6.66849	6.69514	5.98429	6.2298	6.4804	6.15626	6.26177	6.12772	nuclear receptor subfamily 2, group C, member 1	NR2C1	6.69038	6.2315	6.18192	1.3983
11719050_a_at	9.40249	9.18212	9.38289	8.5974	8.57396	8.87286	8.95359	8.85754	9.18161	butyrophilin, subfamily 2, member A1	BTN2A1	9.3225	8.68141	8.99758	1.39765
11743584_a_at	9.52936	9.53968	9.45307	8.52243	8.5886	9.17746	9.13773	9.20242	9.51876	slowmo homolog 2 (Drosophila)	SLMO2	9.50737	8.76283	9.2863	1.39746
11734373_a_at	7.30736	7.28909	7.66386	6.14149	6.81429	7.15299	6.82968	7.0213	7.66424	centrosome and spindle pole associated protein 1	CSPP1	7.4201	6.70292	7.17174	1.39743
11716990_at	6.14204	5.55818	5.65261	5.58657	5.42797	5.13347	4.9603	5.44415	5.25678	KIAA0317	KIAA0317	5.78428	5.38267	5.22041	1.39739
11756056_a_at	10.42	10.1766	10.2243	9.45683	9.43821	9.32769	10.3628	10.0595	10.1008	solute carrier family 2 (facilitated glucose transporter), member 1	SLC2A1	10.2736	9.40758	10.1744	1.39733
11745425_a_at	5.72189	5.53036	5.60342	4.94267	5.16952	5.26332	5.02813	5.23878	5.17296	ubiquitin specific peptidase 25	USP25	5.61856	5.12517	5.14663	1.39732
11725202_s_at	8.2749	8.45273	8.51064	7.62234	7.87419	8.32533	7.72642	7.65119	8.38168	establishment of cohesion 1 homolog 1 (S. cerevisiae)	ESCO1	8.41276	7.94062	7.91976	1.39723
11720836_a_at	9.49998	9.55658	9.57888	8.74192	8.77843	8.8785	9.23803	9.39128	9.35062	Ras and Rab interactor 2	RIN2	9.54515	8.79962	9.32664	1.3967
11742722_at	10.261	10.4222	10.4604	9.29284	9.80148	10.3551	9.75048	9.79713	10.3991	leucine rich repeat containing 58	LRRC58	10.3812	9.81646	9.98222	1.39655
11733784_at	8.07858	8.11516	8.38626	7.27632	7.73797	7.73376	7.67844	7.72686	8.11553	protein phosphatase 2, regulatory subunit A, beta	PPP2R1B	8.19333	7.58268	7.84028	1.39654
11731011_a_at	8.3766	8.5087	8.42629	7.30597	7.49057	7.8366	8.12733	8.21707	8.75527	beta-1,3-N-acetylgalactosaminyltransferase 1 (globoside blood group)	B3GALNT1	8.43719	7.54438	8.36656	1.39641
11742715_x_at	6.2616	6.39731	6.72428	5.49568	5.62516	6.33905	6.06125	5.91843	6.43672	transforming growth factor beta regulator 1	TBRG1	6.46106	5.81996	6.1388	1.39637
11742835_a_at	8.05135	8.03291	7.83102	6.89232	7.30652	7.60269	7.65073	7.72633	7.76247	UBX domain protein 4	UBXN4	7.97176	7.26718	7.71318	1.39627
11721333_a_at	11.0439	11.0904	11.3073	10.0178	10.5109	10.9629	10.6835	10.7521	11.0671	procollagen-lysine, 2-oxoglutarate 5-dioxygenase 2	PLOD2	11.1472	10.4972	10.8342	1.39618
11755043_a_at	8.46742	8.42553	8.75544	7.64774	7.95944	7.72799	8.49303	8.53857	8.04143	pigeon homolog (Drosophila)	PION	8.54947	7.77839	8.35767	1.39613
11727511_s_at	5.97507	6.24289	6.56052	5.21391	5.97507	6.11454	5.81762	5.43754	6.10968	ubinuclein 2	UBN2	6.25949	5.76784	5.78828	1.39613
11721403_s_at	8.42382	8.58229	8.44069	7.77037	8.20435	8.54715	7.73016	7.8072	7.94656	nuclear receptor coactivator 3	NCOA3	8.48226	8.17396	7.82797	1.396
11757396_s_at	6.02875	6.04838	6.77139	5.96029	5.66654	5.41966	6.10944	6.08243	5.57246	annexin A8 /// annexin A8-like 1 /// annexin A8-like 2	ANXA8 /// ANXA8L1 /// ANXA8L2	6.28284	5.68216	5.92144	1.39575
11734013_a_at	6.00243	5.7773	6.32684	5.87629	5.79184	5.68114	4.98192	5.43468	5.56125	bone morphogenetic protein 4	BMP4	6.03552	5.78309	5.32595	1.39571
11755613_a_at	8.47392	8.53685	9.04182	7.80758	7.84151	7.93174	8.50838	8.5452	8.58522	fermitin family member 1	FERMT1	8.6842	7.86028	8.54627	1.39564
11724014_a_at	9.78212	9.81653	9.87911	8.7002	8.97757	8.93716	9.82134	9.95727	9.67783	sterol O-acyltransferase 1	SOAT1	9.82592	8.87164	9.81882	1.39541
11762534_a_at	6.06751	5.99771	5.9738	5.11956	5.74515	5.45834	5.39342	5.75077	5.72939	melanophilin	MLPH	6.01301	5.44102	5.62453	1.39497
11733794_at	7.97006	7.8694	7.75087	7.14601	7.28277	7.75228	7.35724	7.39184	7.36941	syntaxin 7	STX7	7.86344	7.39369	7.37283	1.39492
11751893_a_at	3.51844	3.6348	4.07299	3.17219	3.258	3.30927	3.3576	3.15185	3.32262	collagen, type IV, alpha 6	COL4A6	3.74208	3.24649	3.27736	1.39489
11736271_at	9.24887	9.20816	9.35397	8.32995	8.60873	8.80498	8.83281	9.00061	9.16511	N-acetylneuraminic acid phosphatase	NANP	9.27033	8.58122	8.99951	1.39471
11734029_at	6.9907	7.09052	7.08776	6.05684	6.52001	6.85113	6.69775	6.60518	6.72727	family with sequence similarity 73, member A	FAM73A	7.05632	6.47599	6.67673	1.39471
11717372_s_at	7.12162	7.14162	7.04591	6.08892	6.39994	6.5051	6.83692	6.89584	7.01197	DnaJ (Hsp40) homolog, subfamily C, member 3	DNAJC3	7.10305	6.33132	6.91491	1.39468
11739261_s_at	9.3976	9.64793	9.57099	8.57252	9.1809	9.78037	8.7234	8.74197	9.35519	acyl-CoA synthetase long-chain family member 3	ACSL3	9.53884	9.17793	8.94018	1.39453
11758398_s_at	8.4787	8.58992	8.56927	7.74479	7.81549	8.37143	8.05742	8.05028	8.36006	LysM, putative peptidoglycan-binding, domain containing 3	LYSMD3	8.54596	7.97723	8.15592	1.39415
11734820_a_at	5.75511	5.80049	5.82647	5.49474	4.99922	4.9904	5.5698	5.35901	5.47522	amyloid beta (A4) precursor protein-binding, family B, member 2	APBB2	5.79402	5.16145	5.46801	1.39406
11723280_at	5.68852	5.44605	5.48177	4.05574	5.17739	5.27607	4.99982	5.25305	5.595	CREB/ATF bZIP transcription factor	CREBZF	5.53878	4.8364	5.28262	1.39404
11728735_a_at	8.7863	9.08022	9.27554	7.80267	8.34205	8.53468	8.65667	8.93331	9.13924	zinc finger and BTB domain containing 38	ZBTB38	9.04736	8.22646	8.90974	1.39402
11725311_s_at	10.3947	10.4432	10.2508	9.64607	9.84701	10.0923	9.8252	9.76174	10.1309	transmembrane emp24 protein transport domain containing 7 /// TMED7-TICAM2 readthrough	TMED7 /// TMED7-TICAM2	10.3629	9.86178	9.90593	1.39384
11747540_a_at	10.1242	10.002	10.1043	8.82578	9.39588	9.88907	9.68783	9.69283	10.0957	ADAM metallopeptidase domain 9	ADAM9	10.0768	9.37024	9.82544	1.39378
11750788_a_at	6.03614	6.14424	6.10059	5.64057	6.03118	5.82588	5.43276	5.45972	5.29958	casein kinase 1, gamma 1	CSNK1G1	6.09366	5.83254	5.39735	1.3935
11760228_s_at	7.31192	7.19377	7.29957	6.09504	6.46268	6.3228	7.08431	7.57039	7.20334	kelch-like 23 (Drosophila) /// PHOSPHO2-KLHL23 readthrough	KLHL23 /// PHOSPHO2-KLHL23	7.26842	6.29351	7.28601	1.39345
11759310_at	8.1918	8.17274	7.99901	7.44859	7.71718	8.24084	7.47167	7.37411	7.60294	family with sequence similarity 171, member B	FAM171B	8.12118	7.8022	7.48291	1.39342
11754529_x_at	11.8187	11.6806	11.5412	11.2734	11.1519	11.173	11.1801	11.0756	11.3552	solute carrier family 3 (activators of dibasic and neutral amino acid transport), member 2	SLC3A2	11.6802	11.1995	11.2037	1.39341
11747857_a_at	7.51646	7.51745	7.65261	6.40295	7.18583	7.55769	7.02918	7.12882	7.19749	multiple PDZ domain protein	MPDZ	7.56217	7.04882	7.1185	1.39331
11728225_at	8.94209	8.95471	8.8236	8.02827	8.27702	8.61129	8.35911	8.55456	8.74013	ubiquitin-conjugating enzyme E2, J1	UBE2J1	8.9068	8.30553	8.55127	1.3932
11727871_at	6.17569	6.19938	5.76472	5.09307	5.49502	6.2202	5.80835	5.74153	5.05152	protein phosphatase, Mg2+/Mn2+ dependent, 1K	PPM1K	6.0466	5.60276	5.5338	1.39311
11741506_x_at	8.86493	8.7322	8.96105	8.37436	8.36527	8.16639	8.42474	8.36401	8.55204	neuronal regeneration related protein homolog (rat)	NREP	8.85273	8.302	8.44693	1.39306
11721092_a_at	13.079	13.0566	13.2627	11.7841	11.8918	12.4141	13.219	13.3209	13.2977	thrombospondin 1	THBS1	13.1328	12.03	13.2792	1.39298
11749172_x_at	6.68996	6.68006	7.00074	5.24562	5.07257	5.80153	7.26924	7.10177	7.38184	nexilin (F actin binding protein)	NEXN	6.79025	5.37324	7.25095	1.39296
11741913_s_at	14.06	14.1992	14.0212	13.1396	13.6911	13.9697	13.4506	13.4773	13.9639	heat shock protein 90kDa beta (Grp94), member 1 /// microRNA 3652	HSP90B1 /// MIR3652	14.0935	13.6002	13.6306	1.39294
11743878_x_at	6.36783	6.51411	6.31421	5.73437	5.88952	5.88283	5.97335	6.24682	5.79677	protein phosphatase 1, regulatory (inhibitor) subunit 1C	PPP1R1C	6.39872	5.83557	6.00565	1.39291
11724249_a_at	7.73489	7.64041	7.71338	6.78412	6.92022	6.80737	7.67948	7.70825	7.41089	solute carrier family 39 (zinc transporter), member 8	SLC39A8	7.69623	6.83724	7.59954	1.39266
11739395_a_at	7.3873	7.18388	7.1086	6.61014	6.28008	6.10421	7.13763	7.3325	7.02855	malignant fibrous histiocytoma amplified sequence 1	MFHAS1	7.22659	6.33148	7.16623	1.39256
11743297_a_at	7.30608	7.47385	7.50391	6.2393	7.09561	7.12093	7.19992	7.12093	6.92518	CCR4-NOT transcription complex, subunit 6	CNOT6	7.42794	6.81861	7.08201	1.39246
11719691_x_at	8.80864	9.13868	8.98286	8.12067	8.33931	8.88308	8.35299	8.30382	8.99503	twisted gastrulation homolog 1 (Drosophila)	TWSG1	8.97673	8.44769	8.55061	1.3924
11759305_at	4.62615	4.79271	4.43018	3.88714	3.92892	4.49704	4.16663	4.03653	4.31678	zinc finger, MYM-type 2	ZMYM2	4.61634	4.10437	4.17332	1.39233
11717100_a_at	6.96924	6.87244	7.22157	6.22546	6.48317	6.33905	6.74236	6.75116	6.72101	solute carrier family 38, member 1	SLC38A1	7.02108	6.34923	6.73818	1.39222
11718160_at	7.92981	7.87904	7.726	7.43365	7.17241	7.16741	7.3366	7.45707	7.64112	Kruppel-like factor 13	KLF13	7.84495	7.25782	7.47827	1.39176
11723051_at	4.28512	3.9167	4.65013	4.10932	4.08751	3.46383	3.77436	3.49153	3.9167	fibroblast growth factor binding protein 1	FGFBP1	4.28399	3.88689	3.72753	1.39163
11719533_a_at	8.99255	8.93614	8.89401	8.16774	8.20059	8.60263	8.53932	8.64301	8.63283	syntaxin 3	STX3	8.9409	8.32365	8.60506	1.39141
11756205_x_at	9.44595	9.48891	9.66782	8.69949	9.01085	9.13387	9.09098	9.21502	9.19601	DDB1 and CUL4 associated factor 6	DCAF6	9.53423	8.94807	9.16734	1.39139
11752910_a_at	10.9284	11.0131	10.5622	10.2117	10.2468	10.1589	10.4766	10.4766	10.5777	ADP-ribosylation factor-like 6 interacting protein 1	ARL6IP1	10.8346	10.2058	10.5103	1.39138
11741200_a_at	7.66364	7.54865	7.83254	6.65439	6.77491	7.06073	7.41135	7.59461	7.73534	A kinase (PRKA) anchor protein 2 /// PALM2-AKAP2 readthrough	AKAP2 /// PALM2-AKAP2	7.68161	6.83001	7.58044	1.39125
11763395_a_at	8.89685	9.04214	9.31217	8.23283	8.52561	8.65572	8.49584	8.6844	9.05159	zinc finger CCCH-type, antiviral 1-like	ZC3HAV1L	9.08372	8.47139	8.74394	1.39094
11741141_x_at	6.84246	6.81046	6.79527	5.72351	5.84551	5.87526	6.73026	6.89965	6.96737	neural precursor cell expressed, developmentally down-regulated 4-like, E3 ubiquitin protein ligase	NEDD4L	6.81606	5.81476	6.86576	1.39069
11754998_a_at	8.35	8.39043	8.21337	7.50656	8.01115	8.09505	7.96696	7.83876	7.63436	multiple C2 domains, transmembrane 1	MCTP1	8.31793	7.87092	7.81336	1.39068
11748404_s_at	9.7937	9.87592	9.98799	8.92118	9.36587	9.79625	9.30218	9.33219	9.74344	calmodulin regulated spectrin-associated protein family, member 2	CAMSAP2	9.88587	9.3611	9.45927	1.39058
11754645_x_at	9.14525	9.17897	9.08247	8.19922	8.42917	8.90341	8.78159	8.52861	9.1175	STT3, subunit of the oligosaccharyltransferase complex, homolog B (S. cerevisiae)	STT3B	9.13556	8.5106	8.80923	1.39054
11717560_at	7.08104	6.81534	7.22413	6.17569	6.62304	6.40647	6.79955	6.90834	6.47432	solute carrier organic anion transporter family, member 2A1	SLCO2A1	7.04017	6.40173	6.7274	1.3905
11718848_a_at	8.04805	8.04674	7.48004	7.27314	7.21685	7.74726	7.47358	7.38086	7.20498	brain expressed X-linked 2	BEX2	7.85828	7.41242	7.35314	1.3904
11729466_a_at	7.43026	7.26031	7.2747	7.24888	7.20685	7.1479	6.61444	6.09842	6.76147	transmembrane protein 150A	TMEM150A	7.32176	7.20121	6.49144	1.39033
11723821_a_at	11.4893	11.5311	11.9592	10.5425	10.9298	10.7434	11.3961	11.5316	11.9677	SMAD specific E3 ubiquitin protein ligase 2	SMURF2	11.6599	10.7386	11.6318	1.38965
11715703_s_at	10.7976	10.6994	11.0142	10.8763	10.7175	10.4304	10.0722	10.0234	10.0545	integrin, alpha 5 (fibronectin receptor, alpha polypeptide)	ITGA5	10.8371	10.6747	10.05	1.38964
11751244_s_at	9.83458	9.58664	9.69488	8.7884	8.59644	8.65834	9.87258	9.7993	9.66917	calponin 2	CNN2	9.70536	8.68106	9.78035	1.38959
11763282_x_at	4.76057	4.78228	5.02125	4.29449	4.23745	5.09772	3.64508	4.19798	4.80894	ribosomal protein L23a pseudogene 7 /// ribosomal protein L23a pseudogene 82	RPL23AP7 /// RPL23AP82	4.8547	4.54322	4.21733	1.38936
11724122_a_at	8.63648	8.6463	8.86817	7.98906	7.99889	7.64528	8.56207	8.54654	8.7136	solute carrier family 35, member G2	SLC35G2	8.71698	7.87774	8.6074	1.38935
11758557_s_at	10.5851	10.6833	11.1458	10.3163	10.4357	10.1885	10.3094	10.2252	10.5076	zinc finger protein 36, C3H type-like 1	ZFP36L1	10.8047	10.3135	10.3474	1.38921
11734412_at	5.31733	5.03355	4.8957	4.31678	4.7328	4.7328	4.4832	4.78705	4.59559	zinc finger protein 280A	ZNF280A	5.08219	4.59412	4.62195	1.38911
11757327_x_at	14.0752	13.9524	13.7723	13.4179	13.4046	13.7478	13.3639	13.3072	13.5153	ferritin, light polypeptide	FTL	13.9333	13.5234	13.3955	1.38879
11755044_x_at	9.05845	9.05185	9.39855	8.29433	8.60267	8.36654	9.06417	9.14974	8.69874	pigeon homolog (Drosophila)	PION	9.16961	8.42118	8.97088	1.38855
11758886_at	7.19721	7.18388	7.33864	6.68532	6.61405	6.81818	6.87752	6.78659	6.81818	rhomboid domain containing 1	RHBDD1	7.23991	6.70585	6.82743	1.38825
11715584_a_at	12.3756	12.3696	12.3549	11.5859	11.6508	12.2417	11.7861	11.8618	12.2369	caveolin 1, caveolae protein, 22kDa	CAV1	12.3667	11.8261	11.9616	1.38785
11745715_a_at	12.3756	12.3696	12.3549	11.5859	11.6508	12.2417	11.7861	11.8618	12.2369	caveolin 1, caveolae protein, 22kDa	CAV1	12.3667	11.8261	11.9616	1.38785
11749068_a_at	8.23302	8.04459	8.08041	7.3289	7.45359	7.7847	7.73999	7.75497	7.81776	chromosome 6 open reading frame 211	C6orf211	8.11934	7.5224	7.77091	1.38769
11744441_a_at	4.91621	4.83488	5.72717	4.70342	4.83982	4.76248	4.52869	4.68305	4.60321	brain abundant, membrane attached signal protein 1	BASP1	5.15942	4.76857	4.60498	1.38765
11735257_a_at	5.18614	5.19828	5.15379	4.25531	4.21447	4.68021	5.15243	4.94101	4.99721	interleukin 7	IL7	5.1794	4.38333	5.03022	1.38763
11740486_a_at	7.02688	6.83832	6.939	6.41238	6.50641	6.17167	6.5796	6.36232	6.74086	runt-related transcription factor 3	RUNX3	6.93474	6.36349	6.56093	1.38754
11738028_a_at	6.73226	6.5556	7.15717	6.2778	6.13243	6.09357	6.545	6.4834	6.52285	laminin, alpha 1	LAMA1	6.81501	6.16793	6.51709	1.38752
11725554_at	6.23009	6.30863	6.84277	5.40071	6.05569	6.15334	5.96949	6.13673	6.2121	transmembrane protein 133	TMEM133	6.4605	5.86991	6.10611	1.3875
11718536_s_at	7.51111	7.61643	7.82907	6.0614	6.87351	7.60123	7.19615	7.23094	8.11568	natural killer-tumor recognition sequence	NKTR	7.6522	6.84538	7.51426	1.3874
11756951_x_at	8.33821	8.42473	8.21163	7.24156	7.70079	8.10771	8.04394	7.80323	8.218	STT3, subunit of the oligosaccharyltransferase complex, homolog B (S. cerevisiae)	STT3B	8.32486	7.68335	8.02172	1.38734
11723416_x_at	9.3024	8.98068	9.11385	8.23959	7.95926	8.11654	9.37517	9.16981	9.10113	calponin 2	CNN2	9.13231	8.10513	9.21537	1.38709
11760229_x_at	6.90178	6.74244	7.08586	5.54145	5.97442	6.2172	7.03293	6.96441	6.8976	kelch-like 23 (Drosophila) /// PHOSPHO2-KLHL23 readthrough	KLHL23 /// PHOSPHO2-KLHL23	6.91003	5.91102	6.96498	1.38706
11751377_a_at	7.63829	7.67601	7.64849	6.93691	6.84826	7.03381	7.37181	7.3502	7.55339	membrane bound O-acyltransferase domain containing 2	MBOAT2	7.65426	6.93966	7.42513	1.38691
11739345_x_at	3.42092	3.49493	3.32621	2.92773	2.39906	2.88159	3.38798	3.13966	2.91777	calmegin	CLGN	3.41402	2.73612	3.14847	1.38676
11748002_a_at	11.8759	11.7103	11.9069	12.2162	12.0805	11.8313	10.6301	10.4424	10.9563	hippocalcin-like 1	HPCAL1	11.831	12.0427	10.6763	1.38659
11762508_x_at	5.88936	6.17982	6.11188	4.80081	5.45135	6.02837	5.86515	5.33636	6.05268	solute carrier family 35 (UDP-N-acetylglucosamine (UDP-GlcNAc) transporter), member A3	SLC35A3	6.06035	5.42684	5.75139	1.3863
11729159_a_at	8.36257	8.4575	8.3484	7.90704	7.70363	8.08071	8.01098	7.86543	7.9429	uncoupling protein 2 (mitochondrial, proton carrier)	UCP2	8.38949	7.89713	7.93977	1.38611
11758512_s_at	6.55366	6.71761	6.64973	5.70936	5.55427	6.20641	6.2386	6.31897	6.99007	eukaryotic translation initiation factor 4E	EIF4E	6.64034	5.82334	6.51588	1.3858
11717565_s_at	11.2488	11.2798	11.5924	10.6458	10.7673	10.5526	11.0029	11.0793	11.3697	epithelial membrane protein 1	EMP1	11.3737	10.6552	11.1506	1.3858
11746228_a_at	6.86844	6.74236	6.42439	6.36651	6.36651	6.80125	6.03683	5.81773	5.85829	AHNAK nucleoprotein 2	AHNAK2	6.67839	6.51142	5.90428	1.38563
11717204_at	10.0737	10.0856	10.0067	9.12826	9.73451	9.96248	9.41635	9.40326	9.86406	sel-1 suppressor of lin-12-like (C. elegans)	SEL1L	10.0553	9.60841	9.56122	1.38562
11757582_s_at	8.4298	8.48139	8.54143	7.33151	8.03233	8.42249	8.08304	7.97745	8.23624	ubiquitin specific peptidase 9, X-linked	USP9X	8.48421	7.92878	8.09891	1.38546
11739190_a_at	5.72614	5.51751	5.26178	4.75046	4.95742	5.23418	5.22873	5.34638	4.67256	v-akt murine thymoma viral oncogene homolog 3 (protein kinase B, gamma)	AKT3	5.50181	4.98069	5.08256	1.38529
11751886_s_at	9.76491	9.86459	9.9287	8.70034	9.09465	9.50532	9.57213	9.41705	10.0077	erbb2 interacting protein	ERBB2IP	9.85273	9.10011	9.66563	1.38498
11748408_a_at	7.47588	7.44783	7.4894	5.99223	6.59038	6.80436	7.56614	7.48081	7.57472	chromosome 1 open reading frame 9	C1orf9	7.47104	6.46233	7.54056	1.38472
11756721_a_at	8.01173	8.12196	8.64008	7.09266	7.5462	7.82043	7.98546	7.98546	8.30018	caspase 8 associated protein 2	CASP8AP2	8.25792	7.48643	8.09037	1.38465
11715642_s_at	10.4194	10.618	10.6901	9.6121	10.0795	10.6764	9.87514	9.87261	10.5227	tetratricopeptide repeat domain 3 /// tetratricopeptide repeat domain 3 pseudogene 1	TTC3 /// TTC3P1	10.5758	10.1227	10.0901	1.38456
11727930_a_at	7.10825	7.36258	7.54569	6.26124	6.72428	7.14387	6.87714	6.90231	7.3088	ATPase, Ca++ transporting, plasma membrane 1	ATP2B1	7.33884	6.70979	7.02942	1.38438
11726657_a_at	6.86327	6.81534	6.63415	7.13235	6.65902	6.35837	6.18404	5.98659	5.49153	adenosine A1 receptor	ADORA1	6.77092	6.71658	5.88739	1.38409
11758169_s_at	13.6313	13.8002	13.6105	13.0779	13.1393	13.3527	13.1034	13.1123	13.4861	heat shock 70kDa protein 5 (glucose-regulated protein, 78kDa)	HSPA5	13.6807	13.19	13.2339	1.38391
11721274_a_at	7.22507	7.14736	7.08299	6.26695	6.79203	6.81643	6.79183	6.8421	6.58935	nuclear receptor subfamily 2, group C, member 1	NR2C1	7.15181	6.62514	6.74109	1.38385
11754398_at	7.86002	8.12618	7.41727	6.97965	6.83413	7.54855	7.84869	7.79744	6.98705	chromosome X open reading frame 69	CXorf69	7.80116	7.12078	7.54439	1.38374
11717498_a_at	8.66291	8.5897	8.66083	7.84153	8.16478	8.71729	8.01438	8.03396	8.24423	solute carrier family 25 (pyrimidine nucleotide carrier ), member 36	SLC25A36	8.63781	8.2412	8.09752	1.38362
11752419_a_at	6.30105	6.02018	6.44591	5.08597	5.6782	5.64643	5.97503	5.92227	6.41615	human immunodeficiency virus type I enhancer binding protein 1	HIVEP1	6.25571	5.4702	6.10449	1.38355
11748944_a_at	5.88947	6.18427	5.63191	4.69816	5.34963	5.62309	5.62309	5.7179	5.59056	kinesin family member 21A	KIF21A	5.90188	5.22363	5.64385	1.38333
11723474_a_at	5.25307	5.41836	5.63693	4.68944	5.15453	5.57413	4.76787	4.64081	4.98115	lysophospholipase-like 1	LYPLAL1	5.43612	5.13937	4.79661	1.38332
11764283_s_at	6.52663	6.4812	7.0439	5.21183	6.14686	6.75777	6.22575	6.1664	6.78624	PNN-interacting serine/arginine-rich protein	PNISR	6.68391	6.03882	6.3928	1.38329
11735258_x_at	6.10372	6.51318	6.50204	5.37984	5.46789	5.91116	6.10372	6.22013	6.34751	interleukin 7	IL7	6.37298	5.58629	6.22379	1.38313
11725602_at	7.85447	8.03467	8.15628	6.83464	7.58506	7.80594	7.70015	7.63801	7.72015	DENN/MADD domain containing 5B	DENND5B	8.01514	7.40855	7.6861	1.38301
11729886_at	8.03112	8.09047	7.9429	6.88521	7.33637	7.27807	7.90729	7.9787	7.93698	chromosome 18 open reading frame 54	C18orf54	8.0215	7.16655	7.94099	1.38293
11743451_s_at	8.44965	8.5737	8.59082	7.34635	7.87545	7.90811	8.28451	8.34656	8.66102	ELOVL fatty acid elongase 6	ELOVL6	8.53806	7.70997	8.43069	1.38293
11737899_a_at	7.53	7.11568	7.30235	7.20068	6.82462	6.56882	6.71562	6.812	6.96928	TOX high mobility group box family member 2	TOX2	7.31601	6.8647	6.8323	1.38272
11717619_at	10.0599	9.84545	10.0537	9.26071	9.00107	8.8878	9.85934	9.94603	10.1581	EPH receptor A2	EPHA2	9.98633	9.04986	9.98783	1.3827
11718994_x_at	7.70909	7.76891	7.82882	6.9167	6.81098	6.87861	7.71723	7.72686	7.7588	v-crk sarcoma virus CT10 oncogene homolog (avian)-like	CRKL	7.76894	6.86876	7.7343	1.38262
11755774_x_at	9.28028	9.35418	9.32367	8.2366	8.74349	9.04187	8.86152	8.77009	9.46065	family with sequence similarity 208, member B	FAM208B	9.31938	8.67399	9.03075	1.38224
11729343_at	7.25858	7.11832	7.12105	6.74969	6.57956	6.66444	6.83527	6.76983	6.59593	POU class 2 homeobox 2	POU2F2	7.16598	6.66456	6.73368	1.3821
11745148_a_at	8.54174	8.48545	8.5727	7.56867	7.73609	8.0869	8.15288	8.28725	8.56715	midline 1 (Opitz/BBB syndrome)	MID1	8.5333	7.79722	8.33576	1.38205
11738893_s_at	9.50752	9.42004	9.63048	8.28287	8.11717	8.70151	9.61397	9.57845	10.0228	tropomyosin 1 (alpha)	TPM1	9.51935	8.36718	9.7384	1.38181
11743672_at	6.94449	7.06844	7.15834	5.80637	6.5651	6.83972	6.56627	6.87118	6.89506	zinc finger protein 292	ZNF292	7.05709	6.40373	6.7775	1.38173
11729291_a_at	9.47011	9.34946	9.65066	8.61317	8.78029	8.63357	9.26666	9.31646	9.53162	solute carrier family 25 (mitochondrial iron transporter), member 37	SLC25A37	9.49008	8.67568	9.37158	1.3817
11757834_s_at	8.46379	8.50697	8.60724	7.72686	8.20257	8.20257	8.01732	8.14458	8.06355	AF4/FMR2 family, member 1	AFF1	8.526	8.044	8.07515	1.38168
11744134_at	8.83025	8.87275	9.14535	8.36515	8.66083	8.61075	8.29501	8.33991	8.62745	zinc finger, SWIM-type containing 6	ZSWIM6	8.94945	8.54558	8.42079	1.38153
11752044_s_at	8.31735	8.58509	8.38455	7.6745	8.14726	8.56368	7.62308	7.71721	8.0511	ankyrin repeat and KH domain containing 1 /// ANKHD1-EIF4EBP3 readthrough	ANKHD1 /// ANKHD1-EIF4EBP3	8.429	8.12848	7.79713	1.38146
11739910_a_at	7.53143	7.68184	7.48204	6.38782	6.87188	7.10874	7.16605	7.35324	7.70635	ELOVL fatty acid elongase 6	ELOVL6	7.5651	6.78948	7.40855	1.38136
11716407_a_at	8.04462	7.73487	8.02997	7.00403	7.3094	6.95	7.79845	7.99483	7.76568	met proto-oncogene (hepatocyte growth factor receptor)	MET	7.93648	7.08781	7.85299	1.38136
11741960_a_at	9.18873	9.07506	9.16369	7.9182	8.44137	8.94843	8.83664	8.76177	9.15259	ADAM metallopeptidase domain 9	ADAM9	9.14249	8.436	8.917	1.38127
11723224_s_at	7.9403	7.98852	7.60864	6.9044	7.12767	7.66054	7.51132	7.47943	7.59561	chromosome 6 open reading frame 211	C6orf211	7.84582	7.23087	7.52879	1.38126
11751700_a_at	4.74926	4.59203	4.88445	3.98288	3.4585	3.86487	4.90456	4.85325	4.59203	potassium channel, subfamily K, member 2	KCNK2	4.74191	3.76875	4.78328	1.38118
11720510_a_at	7.57864	7.63745	7.39657	7.29608	7.17287	7.17287	6.84632	6.96563	6.97681	apolipoprotein B mRNA editing enzyme, catalytic polypeptide-like 3G	APOBEC3G	7.53755	7.21394	6.92959	1.38107
11719186_a_at	5.92441	5.85035	6.06914	4.96106	5.53303	5.45935	5.70238	5.47184	5.76558	NEDD4 binding protein 2-like 2	N4BP2L2	5.94797	5.31781	5.6466	1.38105
11722933_at	5.80453	5.80453	5.98704	4.75079	4.6512	5.21156	5.81482	5.83394	6.13539	choroideremia-like (Rab escort protein 2)	CHML	5.86537	4.87118	5.92805	1.38104
11752120_a_at	7.72003	7.75536	7.9859	6.58094	6.83779	7.08228	7.77965	7.79571	8.05202	chromosome 1 open reading frame 9	C1orf9	7.82043	6.83367	7.87579	1.38099
11750969_a_at	8.81474	8.709	8.97147	8.07263	8.12904	8.7289	8.06296	8.15667	9.04614	squalene epoxidase	SQLE	8.83174	8.31019	8.42192	1.38097
11734184_a_at	4.09047	4.70375	4.53244	4.06332	3.52796	4.07683	4.17832	4.19798	3.81493	PR domain containing 5	PRDM5	4.44222	3.88937	4.06374	1.38095
11727905_a_at	9.46112	9.5521	9.67719	8.93814	9.21962	9.32878	9.02454	9.03788	9.03801	interleukin 13 receptor, alpha 1	IL13RA1	9.56347	9.16218	9.03348	1.38093
11719898_s_at	9.1269	8.95562	10.2912	8.45299	8.20483	7.59461	9.55045	9.65203	10.4989	heparin-binding EGF-like growth factor	HBEGF	9.4579	8.08414	9.90045	1.38089
11754209_a_at	8.66836	8.45377	7.97475	8.15669	7.91788	8.19779	7.74864	7.56386	7.81599	solute carrier family 44, member 2	SLC44A2	8.36563	8.09079	7.7095	1.38078
11750561_a_at	6.96643	7.23871	7.01023	6.47303	6.53929	7.68229	6.09357	6.17614	6.67432	lysosomal trafficking regulator	LYST	7.07179	6.8982	6.31467	1.38065
11725055_at	4.14179	4.57486	4.4353	3.85784	3.4531	3.91293	4.14179	3.95475	4.19157	histamine N-methyltransferase	HNMT	4.38398	3.74129	4.09603	1.38063
11761816_at	4.60609	4.52242	5.01247	3.54387	4.23179	3.80199	4.24322	4.68944	4.982	---	---	4.71366	3.85922	4.63822	1.38026
11722630_a_at	7.56148	7.70628	7.67673	6.76498	7.33016	7.66094	7.24132	7.0231	7.08124	NMDA receptor regulated 2	NARG2	7.64816	7.25203	7.11522	1.37988
11750396_x_at	6.53695	6.73191	6.50507	6.00761	6.35259	6.59279	5.9227	5.85411	6.03137	zinc finger protein 302	ZNF302	6.59131	6.31767	5.93606	1.37979
11737772_x_at	5.37519	5.38061	5.65549	4.71591	4.69627	4.26938	5.38451	5.45182	5.51882	zinc finger protein 93	ZNF93	5.47043	4.56052	5.45172	1.37966
11716156_a_at	5.45513	5.65334	5.49235	5.11241	4.92692	4.91575	5.17097	5.44415	4.84559	UDP-Gal:betaGlcNAc beta 1,4- galactosyltransferase, polypeptide 1	B4GALT1	5.53361	4.98503	5.15357	1.37966
11730906_at	6.28163	6.33254	6.22643	5.66052	5.68156	5.6963	6.06834	5.96089	5.82918	PDS5, regulator of cohesion maintenance, homolog B (S. cerevisiae)	PDS5B	6.2802	5.67946	5.9528	1.37943
11723452_s_at	6.54965	6.66864	6.71509	5.6064	5.65229	6.34275	6.31509	6.47139	6.69491	RIO kinase 2 (yeast)	RIOK2	6.64446	5.86715	6.4938	1.37935
11743506_a_at	5.11991	4.95882	5.29171	4.31022	4.99982	4.67145	4.95119	4.9825	4.04331	Rho GTPase activating protein 26	ARHGAP26	5.12348	4.66049	4.659	1.3791
11722735_at	8.54047	8.58229	8.61401	7.68412	8.26021	8.28427	8.20818	8.17022	8.08505	adaptor protein, phosphotyrosine interaction, PH domain and leucine zipper containing 1	APPL1	8.57892	8.0762	8.15448	1.37896
11740896_s_at	7.57149	7.61187	8.22842	6.97651	6.99059	7.25725	7.21106	7.38408	8.22325	microRNA 22 /// MIR22 host gene (non-protein coding)	MIR22 /// MIR22HG	7.80393	7.07478	7.60613	1.37886
11724679_a_at	9.59539	9.5744	9.94697	9.14766	9.52286	9.36894	9.00768	9.14909	9.25689	transmembrane protein 131	TMEM131	9.70559	9.34649	9.13789	1.37879
11764055_at	6.72306	6.73321	6.72428	5.73595	6.28644	6.33758	6.55219	6.70832	5.96059	fragile X mental retardation 1	FMR1	6.72685	6.11999	6.40703	1.37873
11717538_a_at	8.28715	8.33189	8.45948	7.62091	7.91487	7.94875	7.91808	7.84485	8.12962	RING1 and YY1 binding protein	RYBP	8.35951	7.82818	7.96418	1.37872
11723906_a_at	6.92766	7.09052	7.00147	5.89325	6.46971	6.89791	6.43666	6.74236	6.81978	zinc finger protein 75a	ZNF75A	7.00655	6.42029	6.66626	1.37867
11733981_a_at	7.55339	7.54986	7.9613	7.10171	7.28	6.72579	7.38331	7.47759	7.38331	pyruvate dehydrogenase kinase, isozyme 1	PDK1	7.68818	7.03583	7.41474	1.37831
11730885_a_at	5.9992	6.04208	6.02244	5.23802	5.70238	5.73041	5.51915	5.45886	5.70238	family with sequence similarity 63, member B	FAM63B	6.02124	5.55694	5.56013	1.37812
11734069_s_at	10.0906	10.1005	10.2658	9.20062	9.30327	9.45386	9.96792	9.93886	10.2736	signal sequence receptor, gamma (translocon-associated protein gamma)	SSR3	10.1523	9.31925	10.0601	1.37803
11722095_a_at	5.67443	5.76129	6.20857	5.5593	5.2606	5.22643	5.49381	5.51638	5.45645	kinesin family member 21B	KIF21B	5.88143	5.34878	5.48888	1.37803
11739768_a_at	6.9412	6.90254	7.50001	6.96504	6.92624	6.77492	6.55114	6.28936	6.40627	protein tyrosine phosphatase, receptor type, E	PTPRE	7.11458	6.88873	6.41559	1.37785
11725385_at	9.55115	9.58714	9.76995	8.35288	8.68952	8.73279	9.81567	9.90017	9.55115	UDP-glucose ceramide glucosyltransferase	UGCG	9.63608	8.59173	9.75566	1.37782
11747837_a_at	8.34965	8.50937	8.57461	7.50629	7.5712	8.09134	8.20379	8.20379	8.51667	zinc finger, AN1-type domain 1	ZFAND1	8.47788	7.72295	8.30809	1.37779
11739145_a_at	9.46531	9.20948	9.54828	9.2505	8.9047	8.79865	8.94914	8.9352	8.83578	integrin, alpha 3 (antigen CD49C, alpha 3 subunit of VLA-3 receptor)	ITGA3	9.40769	8.98462	8.9067	1.37748
11726779_a_at	8.39881	8.55222	8.74702	7.92933	7.93742	8.43414	7.88835	8.11293	8.32297	IKBKB interacting protein	IKBIP	8.56602	8.1003	8.10808	1.37729
11759016_at	8.47885	8.35148	8.49372	7.40869	8.10349	8.40495	7.70037	7.77877	8.4809	mannosidase, alpha, class 1A, member 2	MAN1A2	8.44135	7.97237	7.98668	1.37728
11750260_a_at	5.94734	5.55054	5.78313	5.1799	4.86171	5.08773	5.5087	5.50523	5.64784	synaptojanin 2	SYNJ2	5.76034	5.04311	5.55392	1.37728
11715858_s_at	11.4244	11.48	11.4891	10.6587	10.8998	11.2252	11.0187	10.8877	11.3268	NCK-associated protein 1	NCKAP1	11.4645	10.9279	11.0777	1.37714
11724252_s_at	8.49701	8.46472	8.4186	7.28958	7.61629	7.58833	8.49054	8.61981	8.38608	solute carrier family 39 (zinc transporter), member 8	SLC39A8	8.46011	7.49807	8.49881	1.37714
11730961_a_at	5.68454	5.56713	6.05772	4.22719	4.54218	5.07211	5.58389	5.63547	6.78803	tropomyosin 1 (alpha)	TPM1	5.7698	4.61383	6.00247	1.37712
11741051_x_at	9.53451	9.37386	9.37386	8.51281	8.43208	8.46867	9.51495	9.37386	9.49229	IMP (inosine 5'-monophosphate) dehydrogenase 1	IMPDH1	9.42741	8.47119	9.46037	1.3771
11726070_s_at	8.98058	8.91308	8.96377	8.08492	8.43673	8.54715	8.58919	8.6449	8.6449	mitogen-activated protein kinase kinase kinase kinase 4	MAP4K4	8.95247	8.35626	8.62633	1.37667
11753091_s_at	8.28909	8.20486	8.26525	8.03017	7.87871	8.01018	7.61108	7.52145	7.70013	1-acylglycerol-3-phosphate O-acyltransferase 3	AGPAT3	8.25306	7.97302	7.61089	1.3766
11760560_a_at	4.25274	3.75984	4.01029	3.36658	3.68989	3.75984	3.75984	3.03422	3.66949	RNA binding motif protein 26	RBM26	4.00762	3.60543	3.48785	1.37648
11754812_a_at	9.8304	9.89281	10.1115	9.59478	9.67631	9.73369	9.24416	9.31343	9.34232	neuronal PAS domain protein 2	NPAS2	9.94491	9.66826	9.29997	1.3763
11724377_at	6.591	6.63498	7.10107	5.74625	6.45936	6.60748	6.43505	6.22696	6.41489	phosphoprotein associated with glycosphingolipid microdomains 1	PAG1	6.77568	6.27103	6.35897	1.37619
11716745_s_at	8.1304	8.03787	8.12973	7.30357	7.60195	7.50056	7.81776	7.81776	7.79121	family with sequence similarity 60, member A	FAM60A	8.09933	7.4687	7.80891	1.37604
11720380_a_at	10.9907	10.8738	10.9713	10.0151	9.85975	10.0889	10.9184	10.9397	11.0868	IMP (inosine 5'-monophosphate) dehydrogenase 1	IMPDH1	10.9453	9.98793	10.9816	1.37603
11725148_at	7.5633	7.53785	7.67341	6.96526	6.94764	6.97529	7.23055	7.24868	7.41941	chromosome 9 open reading frame 40	C9orf40	7.59152	6.96273	7.29955	1.37591
11722656_s_at	7.85839	7.88576	8.01231	7.19565	7.38294	7.18434	7.43133	7.46088	8.09656	serine/threonine kinase 17a	STK17A	7.91882	7.25431	7.66293	1.37574
11725650_s_at	5.29664	5.38451	5.61071	5.02882	4.7809	5.10299	5.00966	4.79768	5.10299	DDB1 and CUL4 associated factor 5	DCAF5	5.43062	4.9709	4.97011	1.37565
11722935_x_at	6.28045	6.55111	6.71155	4.89043	5.57485	6.04923	6.34094	6.37641	7.09389	choroideremia-like (Rab escort protein 2)	CHML	6.51437	5.50484	6.60375	1.37561
11723338_a_at	8.68401	8.57986	9.05422	8.05677	7.88877	7.7091	8.682	8.83907	8.70015	platelet derived growth factor C	PDGFC	8.7727	7.88488	8.74041	1.37559
11757849_s_at	3.10069	3.33488	4.00087	2.78477	3.10069	3.10069	2.97939	3.05888	3.0893	paraneoplastic Ma antigen 2	PNMA2	3.47881	2.99539	3.04253	1.37541
11725255_a_at	4.50564	4.69598	4.8426	4.33589	4.33107	3.91792	4.33589	4.33589	4.07299	interleukin 15	IL15	4.68141	4.19496	4.24826	1.37535
11736731_a_at	3.50907	3.5923	3.87767	3.25714	3.1729	3.31542	3.23488	2.87157	3.34797	regulating synaptic membrane exocytosis 2	RIMS2	3.65968	3.24849	3.15147	1.37525
11727421_a_at	11.4966	11.4974	11.2947	10.3774	10.9082	11.2324	10.92	11.069	11.3127	calnexin	CANX	11.4296	10.8393	11.1006	1.37518
11720222_at	8.56644	8.56076	8.7304	7.65215	7.83261	8.2273	8.20327	8.35163	8.69121	glutamine--fructose-6-phosphate transaminase 1	GFPT1	8.6192	7.90402	8.41537	1.37507
11726461_a_at	9.14766	9.17784	9.16321	8.7999	8.60188	8.92038	8.52223	8.69139	8.68479	programmed cell death 2	PDCD2	9.1629	8.77406	8.63281	1.37504
11720893_s_at	8.22578	8.28904	8.22399	7.23341	7.92844	8.25882	7.74991	7.79486	7.75533	son of sevenless homolog 1 (Drosophila)	SOS1	8.24627	7.80689	7.7667	1.37504
11740652_x_at	8.86857	8.66254	8.87959	7.84059	8.05035	8.50077	8.41089	8.44183	8.82333	neuroblastoma breakpoint family member /// neuroblastoma breakpoint family member 21-like /// neuroblastoma breakpoint family, member 1 /// neuroblastoma breakpoint family, member 10 /// neuroblastoma breakpoint family, member 11 /// neuroblastoma breakpoint family, member 12 /// neuroblastoma breakpoint family, member 14 /// neuroblastoma breakpoint family, member 16 /// neuroblastoma breakpoint…	LOC100288142 /// LOC100506032 /// NBPF1 /// NBPF10 /// NBPF11 /// NBPF12 /// NBPF14 /// NBPF16 /// NBPF24 /// NBPF7 /// NBPF8 /// NBPF9	8.80357	8.13057	8.55869	1.37453
11735148_a_at	6.53846	6.35362	6.68805	6.23648	6.20111	6.55456	5.82863	5.6862	5.90094	suppressor of cytokine signaling 2	SOCS2	6.52671	6.33072	5.80526	1.37433
11730494_x_at	5.02377	4.92127	5.34127	4.16003	3.98685	4.12222	5.29904	5.11904	5.13347	potassium channel, subfamily K, member 2	KCNK2	5.09544	4.0897	5.18385	1.37427
11740475_x_at	4.3464	4.39218	5.04695	3.61482	3.2887	3.34382	4.8815	4.88788	4.80255	NADPH oxidase 4	NOX4	4.59518	3.41578	4.85731	1.37424
11729275_a_at	9.43798	9.2508	9.22441	9.12268	8.96735	8.99603	8.83009	8.6703	8.4886	neuronal PAS domain protein 2	NPAS2	9.3044	9.02869	8.663	1.37417
11720681_at	4.86287	5.0009	4.59734	4.01154	4.19419	3.62746	4.66606	4.79271	4.87898	TRAF-interacting protein with forkhead-associated domain	TIFA	4.82037	3.9444	4.77925	1.37416
11756394_a_at	9.92321	10.1417	10.3885	9.18586	9.52521	10.0459	9.58216	9.53452	10.2819	kinectin 1 (kinesin receptor)	KTN1	10.1511	9.58568	9.79953	1.37414
11741256_s_at	5.84014	5.74759	5.51404	5.59583	5.52323	5.5369	5.18228	5.12894	4.48773	apolipoprotein B mRNA editing enzyme, catalytic polypeptide-like 3F	APOBEC3F	5.70059	5.55199	4.93298	1.37374
11746548_s_at	10.6789	10.4228	10.4273	9.59559	9.46224	9.55964	10.6927	10.5552	10.4441	calponin 2	CNN2	10.5097	9.53916	10.564	1.37372
11733078_a_at	8.01491	7.9978	8.10831	6.97364	7.23904	7.72058	7.58582	7.74717	8.22743	protein phosphatase 1, regulatory subunit 12A	PPP1R12A	8.04034	7.31108	7.85348	1.37369
11753429_a_at	8.29887	7.99076	8.10895	7.90957	8.04718	8.34248	7.38687	7.09688	7.26637	WW domain binding protein 2	WBP2	8.13286	8.09974	7.25004	1.37361
11753537_a_at	3.33823	3.37548	3.30916	2.85797	2.79003	3.23203	2.76312	2.68804	2.96682	coiled-coil domain containing 102B	CCDC102B	3.34096	2.96001	2.80599	1.37359
11720944_at	8.31465	8.09635	8.62651	7.47627	7.22588	7.13188	8.1574	8.27538	9.06117	regulator of G-protein signaling 16	RGS16	8.34584	7.27801	8.49798	1.37348
11742803_at	7.56958	7.60504	7.63173	7.083	7.11669	7.22391	7.10822	7.04479	7.2896	steroid-5-alpha-reductase, alpha polypeptide 1 (3-oxo-5 alpha-steroid delta 4-dehydrogenase alpha 1)	SRD5A1	7.60212	7.1412	7.14754	1.3734
11727427_a_at	4.53455	4.66144	4.39532	4.53139	4.31678	4.29741	3.58358	3.73992	3.96706	acyl-CoA synthetase medium-chain family member 3	ACSM3	4.53044	4.38186	3.76352	1.37339
11759783_a_at	4.61655	4.74611	5.47725	4.14867	4.27146	4.43155	4.39478	4.94101	4.74771	cytoplasmic linker associated protein 2	CLASP2	4.94664	4.28389	4.6945	1.3731
11722499_a_at	5.90314	5.90004	5.5683	4.64329	5.32613	5.72294	5.28292	5.07695	5.9462	LysM, putative peptidoglycan-binding, domain containing 3	LYSMD3	5.79049	5.23079	5.43536	1.37309
11735352_x_at	9.37341	9.46959	9.66436	9.69852	9.57683	9.61422	8.46863	8.42488	8.48735	solute carrier family 37 (glycerol-3-phosphate transporter), member 2	SLC37A2	9.50245	9.62986	8.46028	1.37305
11742721_x_at	10.2044	10.3372	10.4295	9.23184	9.84047	10.2179	9.96333	9.7587	10.1857	leucine rich repeat containing 58	LRRC58	10.3237	9.76339	9.96923	1.37305
11748403_x_at	9.01209	8.73057	8.85967	7.99345	7.67345	7.85288	9.18492	8.92369	8.83202	calponin 2	CNN2	8.86744	7.83993	8.98021	1.37304
11723186_at	4.79952	4.7804	4.9986	4.19558	4.37231	4.01654	4.68064	4.76936	4.37901	FYVE, RhoGEF and PH domain containing 6	FGD6	4.85951	4.19481	4.60967	1.37294
11726359_a_at	9.34838	9.40737	9.49577	8.4769	8.9654	9.2346	8.87624	8.98957	9.21717	myeloid/lymphoid or mixed-lineage leukemia 5 (trithorax homolog, Drosophila)	MLL5	9.41717	8.8923	9.02766	1.37287
11715998_s_at	10.3834	10.4612	10.6695	9.65336	10.1094	10.0235	10.1355	10.1646	10.1992	calcium binding protein 39	CAB39	10.5047	9.92875	10.1664	1.3728
11743716_a_at	5.81194	5.68523	6.07831	5.02775	5.61058	5.57388	5.21156	5.38547	5.59992	bromodomain and WD repeat domain containing 1	BRWD1	5.8585	5.40407	5.39898	1.37266
11762516_at	5.12535	5.03637	5.61452	4.0831	4.81666	4.55335	4.94101	4.94101	5.47587	laminin, gamma 1 (formerly LAMB2)	LAMC1	5.25874	4.48437	5.1193	1.3726
11734751_x_at	10.4838	10.1899	10.3967	9.72588	9.56536	9.86405	10.0381	9.95267	10.2534	methionine adenosyltransferase II, alpha	MAT2A	10.3568	9.71843	10.0814	1.37257
11725482_a_at	5.26674	4.80715	5.00805	4.38697	4.34272	4.61067	4.62181	4.70337	4.75777	matrilin 3	MATN3	5.02731	4.44678	4.69432	1.37246
11734030_at	5.39208	5.70053	5.80256	4.65944	5.08841	5.2973	5.38451	5.3105	5.3105	family with sequence similarity 73, member A	FAM73A	5.63172	5.01505	5.33517	1.37232
11721402_a_at	7.53552	7.47526	7.542	6.57258	7.2866	7.40995	7.0202	6.86001	7.21655	nuclear receptor coactivator 3	NCOA3	7.51759	7.08971	7.03225	1.37231
11734366_x_at	5.14952	5.30144	5.39652	4.65523	4.30378	5.26784	4.39532	4.51278	5.82107	zinc finger protein 42 homolog (mouse)	ZFP42	5.28249	4.74228	4.90972	1.3722
11747969_a_at	5.96319	5.78125	5.97599	5.717	5.65135	5.53587	5.08389	5.12318	5.59164	ral guanine nucleotide dissociation stimulator-like 1	RGL1	5.90681	5.63474	5.26624	1.37204
11721093_a_at	12.7796	12.6832	12.8936	11.5528	11.4805	12.0628	12.8988	13.024	12.956	thrombospondin 1	THBS1	12.7854	11.6987	12.9596	1.37199
11726355_at	6.86005	6.92601	7.06506	6.02538	6.71057	6.61028	6.58107	6.63999	6.39796	ectonucleotide pyrophosphatase/phosphodiesterase 1	ENPP1	6.95037	6.44874	6.53968	1.37189
11725524_s_at	9.7337	9.92886	9.68637	8.46009	9.05865	9.22555	9.71397	9.72751	9.77511	desmoglein 2	DSG2	9.78298	8.91476	9.73886	1.37189
11724375_at	7.19481	7.29727	7.48869	6.56318	6.93959	7.06116	6.91198	6.78048	6.96899	phosphoprotein associated with glycosphingolipid microdomains 1	PAG1	7.32692	6.85464	6.88715	1.37176
11716451_s_at	6.48374	6.33391	6.59328	5.92542	5.78585	5.64595	6.40074	6.09606	6.2324	raftlin, lipid raft linker 1	RFTN1	6.47031	5.78574	6.24307	1.37165
11726666_a_at	7.01583	6.89397	7.13681	6.35259	6.73166	6.66924	6.37839	6.36571	6.86094	major facilitator superfamily domain containing 8	MFSD8	7.01554	6.5845	6.53501	1.37152
11733584_a_at	8.24025	8.11513	8.02489	7.42682	7.30857	7.45935	7.9691	7.99738	7.86504	transmembrane 4 L six family member 19 /// TM4SF19-TCTEX1D2 readthrough	TM4SF19 /// TM4SF19-TCTEX1D2	8.12676	7.39825	7.94384	1.37146
11753047_a_at	4.36736	4.78848	5.29836	3.95134	4.07183	4.37716	4.70139	4.30205	4.77059	methylenetetrahydrofolate dehydrogenase (NADP+ dependent) 2-like	MTHFD2L	4.81807	4.13344	4.59134	1.37142
11723149_a_at	7.75384	7.72562	7.81858	6.82759	7.12855	7.34307	7.35383	7.35964	7.85216	solute carrier family 19 (thiamine transporter), member 2	SLC19A2	7.76601	7.09974	7.52188	1.37098
11744616_a_at	7.75384	7.72562	7.81858	6.82759	7.12855	7.34307	7.35383	7.35964	7.85216	solute carrier family 19 (thiamine transporter), member 2	SLC19A2	7.76601	7.09974	7.52188	1.37098
11731684_at	8.95812	9.08233	9.30181	8.14075	8.29496	8.54093	8.84467	8.81114	9.32109	RAP1 interacting factor homolog (yeast)	RIF1	9.11409	8.32555	8.9923	1.37094
11763272_at	5.91869	6.25622	6.04197	4.80379	5.74263	6.18893	5.56468	5.6169	5.78617	ubiquitin protein ligase E3 component n-recognin 5	UBR5	6.07229	5.57845	5.65592	1.37089
11722261_at	6.82263	6.74071	6.41803	6.27784	6.36083	6.32242	6.10172	5.98301	6.18695	ER degradation enhancer, mannosidase alpha-like 1	EDEM1	6.66046	6.32036	6.09056	1.37078
11718161_at	7.08078	7.20539	7.06147	6.72761	6.68051	6.51971	6.76759	6.69827	6.57181	Kruppel-like factor 13	KLF13	7.11588	6.64261	6.67922	1.37075
11731055_x_at	7.8002	7.827	8.11904	6.93938	7.24193	7.76822	7.62096	7.48993	7.70243	folliculin interacting protein 1	FNIP1	7.91542	7.31651	7.60444	1.37073
11759312_at	5.70346	5.89568	6.05792	4.81301	5.59934	5.59183	5.47904	5.50959	5.59183	eukaryotic translation initiation factor 2C, 4	EIF2C4	5.88569	5.33473	5.52682	1.3707
11715999_a_at	7.31449	7.2418	7.39508	6.68051	6.77033	6.96526	6.94553	6.96526	6.84638	calcium binding protein 39	CAB39	7.31712	6.80537	6.91906	1.3707
11719213_s_at	10.3237	10.0812	10.3783	9.9872	9.86338	9.58849	9.82137	9.80482	9.77204	notch 2 /// notch 2 N-terminal like	NOTCH2 /// NOTCH2NL	10.2611	9.81302	9.79941	1.37063
11755769_a_at	6.99115	6.82728	6.81165	6.63999	6.53114	6.73635	6.2508	6.21937	6.15449	C1q and tumor necrosis factor related protein 6	C1QTNF6	6.87669	6.63583	6.20822	1.37047
11730657_a_at	6.03088	5.85005	5.59871	5.1983	5.45621	5.67058	5.2258	5.46945	5.21156	chromodomain helicase DNA binding protein 2	CHD2	5.82655	5.4417	5.30227	1.37037
11762366_s_at	9.91948	9.99324	10.0848	9.23463	9.4687	9.76823	9.49446	9.57019	9.73313	recombination signal binding protein for immunoglobulin kappa J region	RBPJ	9.99918	9.49052	9.59926	1.37011
11715857_a_at	9.66393	9.74389	9.75556	8.79477	9.17833	9.49776	9.32511	9.28988	9.51649	NCK-associated protein 1	NCKAP1	9.72113	9.15695	9.37716	1.3699
11717070_x_at	9.56459	9.84716	9.99912	8.90677	9.27844	9.65717	9.22236	9.33821	9.69505	kinectin 1 (kinesin receptor)	KTN1	9.80362	9.28079	9.41854	1.36979
11751744_a_at	7.18211	7.09733	6.9495	6.43485	6.55015	6.14945	7.10921	6.94813	6.54344	monocyte to macrophage differentiation-associated	MMD	7.07632	6.37815	6.86693	1.36962
11728289_a_at	6.49983	6.37053	6.90135	5.89422	5.65966	5.5904	6.64247	6.59261	6.4416	TBC1 domain family, member 2	TBC1D2	6.59057	5.71476	6.5589	1.36959
11718993_at	8.80399	8.76951	8.93656	8.01974	7.89542	7.9177	8.79021	8.80565	8.87143	v-crk sarcoma virus CT10 oncogene homolog (avian)-like	CRKL	8.83668	7.94428	8.82243	1.36919
11722406_at	10.0752	9.84662	10.1823	9.53446	9.41554	9.69779	9.16149	9.2808	10.4022	6-phosphofructo-2-kinase/fructose-2,6-biphosphatase 4	PFKFB4	10.0347	9.54926	9.61482	1.36858
11745716_s_at	12.0233	12.0401	12.0896	11.2609	11.4646	11.9954	11.3944	11.4861	11.9888	caveolin 1, caveolae protein, 22kDa	CAV1	12.051	11.5737	11.6231	1.3685
11739563_a_at	5.81133	5.63874	5.98061	5.35415	5.45513	5.54679	5.20962	5.17981	5.40043	inositol 1,4,5-trisphosphate receptor, type 1	ITPR1	5.81023	5.45202	5.26329	1.36848
11744412_a_at	9.59204	9.59295	9.90252	9.14766	9.54753	9.36559	9.00768	9.16637	9.22557	transmembrane protein 131	TMEM131	9.69584	9.35359	9.13321	1.36835
11759769_at	5.71767	5.69689	5.521	4.68458	4.94301	5.10316	5.36493	5.39543	5.66542	SMEK homolog 2, suppressor of mek1 (Dictyostelium)	SMEK2	5.64519	4.91025	5.47526	1.36834
11745507_a_at	8.19672	8.18242	8.13815	7.22529	7.34662	7.90589	7.8773	7.85921	8.10696	membrane-associated ring finger (C3HC4) 7, E3 ubiquitin protein ligase	2017-03-07	8.17243	7.4926	7.94782	1.36814
11717457_a_at	8.71693	8.58231	8.65606	8.54715	8.65606	8.63164	7.5901	7.70911	8.06479	neuroligin 2	NLGN2	8.65177	8.61162	7.788	1.3679
11742435_a_at	9.88071	9.99399	10.0444	9.10899	9.60296	9.75685	9.50197	9.35177	9.80558	dynamin 1-like	DNM1L	9.97303	9.4896	9.55311	1.36762
11716203_a_at	7.94969	7.90998	7.78791	8.44091	8.35181	8.96212	5.95761	5.67448	7.19972	matrix Gla protein	MGP	7.88253	8.58495	6.27727	1.36738
11754361_s_at	9.86966	9.87281	9.99919	8.89401	9.47481	9.67588	9.45816	9.58797	9.6845	glycogen synthase kinase 3 beta	GSK3B	9.91388	9.34823	9.57688	1.3673
11723327_x_at	4.89944	4.7446	6.13272	5.15014	5.26119	4.32215	4.79418	4.46114	4.85843	carbonic anhydrase IX	CA9	5.25892	4.91116	4.70459	1.36703
11742190_a_at	8.03379	8.15153	8.07254	7.19559	7.68733	7.72786	7.66718	7.6034	7.92899	nuclear receptor subfamily 3, group C, member 1 (glucocorticoid receptor)	NR3C1	8.08595	7.53693	7.73319	1.36689
11751457_a_at	9.84549	9.56071	9.79406	9.11709	8.91243	9.19277	9.42096	9.42464	9.62856	methionine adenosyltransferase II, alpha	MAT2A	9.73342	9.0741	9.49139	1.36668
11718378_s_at	7.05479	6.80503	7.06354	5.78604	6.00365	6.13289	6.94572	7.25519	7.02108	protein kinase, AMP-activated, gamma 2 non-catalytic subunit	PRKAG2	6.97446	5.97419	7.074	1.36638
11740424_at	5.16741	5.32031	5.65432	4.89635	4.75992	5.08963	4.8038	4.77513	5.25763	protein phosphatase 4, regulatory subunit 4	PPP4R4	5.38068	4.9153	4.94552	1.3663
11744926_x_at	9.94017	10.2996	10.3399	9.16453	9.59327	10.1577	9.69074	9.55854	10.298	kinectin 1 (kinesin receptor)	KTN1	10.1932	9.6385	9.84909	1.36549
11739896_at	6.75219	6.78009	6.92494	5.58483	6.27275	6.54744	6.48935	6.52941	6.79445	zinc finger protein 280C	ZNF280C	6.81907	6.13501	6.6044	1.36544
11721880_s_at	8.51508	8.70403	8.69172	7.59631	7.9905	8.73529	8.11112	7.95013	8.74321	AT rich interactive domain 4B (RBP1-like)	ARID4B	8.63695	8.10737	8.26815	1.36527
11755022_a_at	11.3812	11.4287	11.1039	10.4956	11.0109	10.6081	11.0046	10.9954	11.0193	ADP-ribosylation factor-like 6 interacting protein 1	ARL6IP1	11.3046	10.7049	11.0064	1.36506
11755796_a_at	11.0482	11.2251	11.1264	10.04	10.5776	11.1134	10.5156	10.7524	11.1067	ADAM metallopeptidase domain 9	ADAM9	11.1332	10.577	10.7916	1.36503
11720422_s_at	9.52624	9.54283	9.32754	8.43878	8.91948	9.46238	8.89401	9.05242	9.33266	AF4/FMR2 family, member 4	AFF4	9.46554	8.94021	9.09303	1.36501
11733726_a_at	5.64595	5.92945	6.20857	5.61529	5.48367	5.70111	5.07643	5.32353	5.67513	synaptosomal-associated protein, 25kDa	SNAP25	5.92799	5.60002	5.35836	1.3649
11736383_a_at	6.62383	6.86476	7.13126	6.07595	6.1909	6.47289	6.64962	6.62383	6.5339	methyltransferase like 10	METTL10	6.87328	6.24658	6.60245	1.36487
11720376_a_at	6.94465	7.08127	6.95831	6.45138	6.57482	6.79895	6.4798	6.47094	6.50001	SAP30-like	SAP30L	6.99474	6.60838	6.48358	1.36487
11729138_a_at	5.69144	5.98133	5.91647	5.20106	4.82336	5.27248	5.93302	5.75305	5.50331	SLAM family member 7	SLAMF7	5.86308	5.09897	5.72979	1.36481
11753879_x_at	8.37436	8.64626	8.83122	7.72666	8.12044	8.09903	8.3379	8.39082	8.3379	interleukin 6 signal transducer (gp130, oncostatin M receptor)	IL6ST	8.61728	7.98204	8.35554	1.36461
11726727_a_at	8.06962	7.88981	8.33834	7.21485	7.25792	7.36204	7.93054	7.94208	8.1972	nucleic acid binding protein 1	NABP1	8.09926	7.27827	8.02327	1.3646
11758642_s_at	8.33887	8.4095	8.39094	7.28645	8.14193	8.34853	7.9847	7.80912	8.01845	neurofibromin 1	NF1	8.37977	7.92564	7.93743	1.36437
11730126_a_at	7.33345	7.23284	7.08838	6.42824	6.96011	7.23266	6.55333	6.53295	6.91287	spindle and centriole associated protein 1	SPICE1	7.21822	6.87367	6.66638	1.36433
11727120_a_at	9.28	9.33581	9.37044	8.163	9.05475	9.12095	8.87994	8.83653	9.2286	MYC binding protein 2, E3 ubiquitin protein ligase	MYCBP2	9.32875	8.77957	8.98169	1.36426
11723005_a_at	7.64377	7.76393	7.45578	7.27772	7.1732	7.4584	6.85431	7.16433	7.11038	WAS protein family, member 1	WASF1	7.62116	7.3031	7.043	1.36425
11726426_a_at	8.49939	8.59491	8.62433	7.79383	8.34636	8.51242	8.05898	7.79051	8.24704	DENN/MADD domain containing 4C	DENND4C	8.57288	8.21753	8.03218	1.36417
11758226_s_at	9.23409	9.41385	9.34936	8.61463	8.79107	9.06047	8.9174	8.85819	9.0649	ubiquitin-conjugating enzyme E2, J1	UBE2J1	9.33244	8.82206	8.94683	1.36414
11743450_a_at	5.31406	5.32533	5.05316	4.00552	4.17835	4.94217	5.01922	5.11222	5.44023	ELOVL fatty acid elongase 6	ELOVL6	5.23085	4.37534	5.19056	1.36405
11725101_at	8.92805	9.03044	9.44002	7.9364	8.28035	8.8171	8.87762	8.87228	9.328	ESF1, nucleolar pre-rRNA processing protein, homolog (S. cerevisiae)	ESF1	9.13283	8.34462	9.02596	1.36372
11757113_a_at	8.12848	8.02927	7.88301	7.00826	6.97226	7.20858	7.90729	7.90456	8.39606	small nucleolar RNA host gene 1 (non-protein coding) /// small nucleolar RNA, C/D box 22 /// small nucleolar RNA, C/D box 25 /// small nucleolar RNA, C/D box 26 /// small nucleolar RNA, C/D box 27 /// small nucleolar RNA, C/D box 28 /// small nucleolar RNA, C/D box 29 /// small nucleolar RNA, C/D box 31	SNHG1 /// SNORD22 /// SNORD25 /// SNORD26 /// SNORD27 /// SNORD28 /// SNORD29 /// SNORD31	8.01359	7.06303	8.0693	1.3636
11741276_s_at	5.89779	5.67338	5.29048	4.66072	5.09628	5.45838	5.3529	5.42499	5.04695	transmembrane protein 144	TMEM144	5.62055	5.07179	5.27495	1.36337
11745543_x_at	9.25188	9.2472	9.20524	8.1874	7.87052	8.38467	9.59528	9.62871	9.05931	ajuba LIM protein	AJUBA	9.23478	8.14753	9.42777	1.36332
11763984_s_at	7.25257	7.24915	7.09464	6.30936	6.46192	7.60123	6.80553	6.71513	6.61743	pleckstrin homology domain containing, family A (phosphoinositide binding specific) member 8	PLEKHA8	7.19879	6.79083	6.7127	1.36322
11717475_a_at	6.19036	5.83037	6.92494	5.98387	6.11126	5.74214	5.94335	5.96503	5.46421	chromogranin B (secretogranin 1)	CHGB	6.31522	5.94575	5.79086	1.36312
11724537_a_at	4.96655	5.06301	5.17438	5.01153	4.6672	4.22696	4.44452	4.64869	4.72788	ATP-binding cassette, sub-family G (WHITE), member 2	ABCG2	5.06798	4.63523	4.60703	1.36306
11717373_at	8.3937	8.40406	8.32612	7.36205	7.85727	8.09273	7.81918	7.9802	8.45555	DnaJ (Hsp40) homolog, subfamily C, member 3	DNAJC3	8.37463	7.77069	8.08498	1.36301
11755797_x_at	11.0482	11.1635	11.1268	10.0625	10.5579	11.0842	10.5352	10.7749	10.9834	ADAM metallopeptidase domain 9	ADAM9	11.1129	10.5682	10.7645	1.36277
11722392_a_at	10.8672	10.9112	10.7554	10.2616	10.347	10.5512	10.4825	10.4927	10.2535	transmembrane protein 126B	TMEM126B	10.8446	10.3866	10.4096	1.36274
11742062_a_at	8.87716	8.91442	8.6868	7.92403	8.25437	8.31115	8.67384	8.6762	8.43847	acidic (leucine-rich) nuclear phosphoprotein 32 family, member E	ANP32E	8.82613	8.16318	8.59617	1.36268
11753291_a_at	11.7246	11.7341	11.9257	11.125	10.9983	11.0501	11.724	11.7114	11.4819	CD44 molecule (Indian blood group)	CD44	11.7948	11.0578	11.6391	1.36258
11722818_a_at	10.1821	10.2652	10.1491	9.1921	9.55471	10.0332	9.7358	9.78218	10.2186	gamma-glutamyl hydrolase (conjugase, folylpolygammaglutamyl hydrolase)	GGH	10.1988	9.59334	9.91221	1.36229
11733051_a_at	8.79063	8.95024	8.79901	8.25088	8.50956	8.74855	8.29249	8.25088	8.35123	secretory carrier membrane protein 1	SCAMP1	8.84663	8.503	8.2982	1.36229
11738203_x_at	10.936	10.8865	11.0203	10.1298	9.86984	10.1003	10.9554	10.8641	11.09	IMP (inosine 5'-monophosphate) dehydrogenase 1	IMPDH1	10.9476	10.0333	10.9698	1.36227
11756272_a_at	6.19332	6.21343	6.55904	5.33017	5.56526	5.77205	5.99184	6.14367	6.45298	N(alpha)-acetyltransferase 16, NatA auxiliary subunit	NAA16	6.32193	5.55583	6.19617	1.3622
11717729_a_at	8.20255	8.20008	8.51599	7.5383	7.55235	8.17554	7.607	7.69991	8.58938	squalene epoxidase	SQLE	8.30621	7.7554	7.96543	1.36206
11722526_at	6.44603	6.0909	6.53753	5.62274	5.83414	5.95593	5.9015	6.01147	6.14893	protein tyrosine phosphatase, non-receptor type 21	PTPN21	6.35815	5.80427	6.02063	1.36198
11723248_at	8.85451	8.9935	8.87786	7.7941	8.26652	8.57683	8.68751	8.72981	8.72353	leucine rich repeat containing 40	LRRC40	8.90862	8.21249	8.71361	1.36185
11715969_a_at	9.9175	9.99915	10.0285	9.0725	9.44375	9.78996	9.54163	9.61819	9.75253	glutamyl-prolyl-tRNA synthetase	EPRS	9.98171	9.4354	9.63745	1.36158
11758546_x_at	8.42326	8.37374	8.63169	7.94685	7.90455	7.73324	8.21558	8.21301	8.17248	vitamin D (1,25- dihydroxyvitamin D3) receptor	VDR	8.47623	7.86155	8.20036	1.36158
11726797_x_at	6.55219	6.63066	6.73868	5.06528	5.41929	5.78325	7.0302	6.89939	6.97447	nexilin (F actin binding protein)	NEXN	6.64051	5.4226	6.96802	1.3615
11716440_s_at	9.47522	9.61708	9.61664	8.83744	9.16428	9.79344	8.74281	8.68142	9.52814	USO1 vesicle docking protein homolog (yeast)	USO1	9.56965	9.26505	8.98412	1.36137
11759757_a_at	8.78956	8.73789	8.4688	7.86254	8.12182	8.35735	8.3217	8.26704	8.39202	solute carrier family 33 (acetyl-CoA transporter), member 1	SLC33A1	8.66542	8.1139	8.32692	1.36132
11749677_a_at	6.69181	6.80857	6.58523	6.03636	6.37589	6.81674	6.21751	6.15334	5.90161	DAZ interacting protein 3, zinc finger	DZIP3	6.6952	6.40966	6.09082	1.36128
11718447_s_at	4.41355	4.60205	4.32641	3.92054	3.64692	3.88397	4.14557	4.24003	4.17764	SH3 domain binding glutamic acid-rich protein like 2	SH3BGRL2	4.44734	3.81715	4.18775	1.36121
11732206_a_at	6.2129	6.40133	6.57172	5.5581	5.94416	5.86694	5.92939	5.87589	6.52814	nucleosome assembly protein 1-like 1	NAP1L1	6.39532	5.78973	6.11114	1.3612
11742054_a_at	4.39175	3.60727	3.75216	3.61866	3.36425	3.65425	3.60727	3.1418	3.44684	anoctamin 6	ANO6	3.91706	3.54572	3.39863	1.3612
11750859_a_at	4.96552	4.87359	5.13617	4.18405	4.45751	4.89355	4.57306	4.73871	4.43449	zinc finger protein 37 homolog (mouse)	ZFP37	4.99176	4.51171	4.58209	1.36118
11730253_a_at	7.39384	7.56418	7.8424	6.45272	6.89067	7.30328	7.16551	7.2824	7.83822	AT hook containing transcription factor 1	AHCTF1	7.60014	6.88222	7.42871	1.36101
11743670_s_at	6.48791	6.61345	6.69259	5.51872	6.0011	6.53405	6.10173	6.12109	6.64321	zinc finger protein 292	ZNF292	6.59798	6.01796	6.28868	1.361
11721524_s_at	7.53927	7.70628	7.4417	6.70575	6.90481	7.51271	7.13163	7.13836	7.31348	zinc finger protein 706	ZNF706	7.56242	7.04109	7.19449	1.36096
11746433_a_at	3.56593	3.69335	4.22731	3.17636	3.26719	3.47727	3.5539	3.47727	3.3539	claudin 1	CLDN1	3.82886	3.30694	3.46169	1.36089
11726743_at	6.14439	6.43907	6.21784	5.63264	5.50139	5.84257	5.9864	5.9864	5.9864	coagulation factor II (thrombin) receptor-like 2	F2RL2	6.2671	5.65887	5.9864	1.36081
11733248_a_at	6.75069	6.61452	6.50614	6.25085	6.23435	5.94587	6.34519	6.30701	5.99301	dysbindin (dystrobrevin binding protein 1) domain containing 2 /// SYS1 Golgi-localized integral membrane protein homolog (S. cerevisiae) /// SYS1-DBNDD2 readthrough (non-protein coding)	DBNDD2 /// SYS1 /// SYS1-DBNDD2	6.62379	6.14369	6.21507	1.36075
11716746_a_at	9.76927	9.72614	9.82082	9.08598	9.23909	9.20147	9.41962	9.50947	9.51109	family with sequence similarity 60, member A	FAM60A	9.77207	9.17551	9.48006	1.36064
11717693_at	8.54415	8.72728	8.69649	7.6795	7.92	7.80973	8.60387	8.71343	8.54415	CCAAT/enhancer binding protein (C/EBP), gamma	CEBPG	8.65597	7.80308	8.62048	1.36055
11727125_a_at	10.1442	10.2321	10.1427	9.21661	9.3608	9.64062	10.0059	10.0059	10.1461	poliovirus receptor-related 3	PVRL3	10.173	9.40601	10.0526	1.36011
11754657_a_at	5.57492	5.20928	5.45881	5.10664	4.59463	4.60584	5.20411	5.36522	4.94725	junctophilin 2	JPH2	5.41434	4.76904	5.17219	1.36011
11720759_s_at	7.76779	7.78102	8.12192	6.86981	7.51212	7.8577	7.29523	7.47936	7.66676	influenza virus NS1A binding protein	IVNS1ABP	7.89024	7.41321	7.48045	1.35982
11724210_at	9.6024	9.59509	9.47894	8.57432	8.94816	9.36306	9.11412	9.31039	9.38332	lectin, mannose-binding, 1	LMAN1	9.55881	8.96185	9.26928	1.35966
11747893_a_at	7.16416	6.89017	6.94297	6.69796	6.47586	6.98944	6.48784	6.40029	6.28381	1-acylglycerol-3-phosphate O-acyltransferase 4 (lysophosphatidic acid acyltransferase, delta)	AGPAT4	6.9991	6.72108	6.39065	1.35965
11719008_a_at	10.2208	10.3295	10.3187	9.6036	9.76756	9.96318	9.96354	9.96318	9.81837	poly(A) polymerase alpha	PAPOLA	10.2897	9.77811	9.91503	1.35954
11754274_a_at	7.27226	6.96348	7.38333	7.14929	6.80043	7.2755	6.27123	6.32691	6.7569	ST6 (alpha-N-acetyl-neuraminyl-2,3-beta-galactosyl-1,3)-N-acetylgalactosaminide alpha-2,6-sialyltransferase 4	ST6GALNAC4	7.20635	7.07508	6.45168	1.35941
11725210_s_at	7.24855	7.33096	7.32067	6.22813	6.64334	6.77492	7.05634	7.02158	7.41873	nuclear transcription factor, X-box binding-like 1	NFXL1	7.30006	6.5488	7.16555	1.35932
11724104_s_at	7.91855	7.73064	7.70749	7.10135	7.50981	7.64983	7.26472	7.01197	7.52012	C8orf44-SGK3 readthrough /// serum/glucocorticoid regulated kinase family, member 3	C8orf44-SGK3 /// SGK3	7.78556	7.42033	7.2656	1.35904
11759707_at	4.45313	4.50327	4.40069	3.53794	3.88611	4.05958	4.14557	4.03666	4.3935	aspartate beta-hydroxylase	ASPH	4.45236	3.82788	4.19191	1.35893
11755027_a_at	9.56872	9.33917	9.47204	8.74949	8.5979	8.79124	9.3055	9.3055	9.35599	transforming growth factor beta 1 induced transcript 1	TGFB1I1	9.45998	8.71288	9.32233	1.35884
11737795_a_at	9.02638	9.05355	8.89097	7.90599	8.3924	8.2686	8.77295	8.77295	9.17476	KIAA1524	KIAA1524	8.9903	8.189	8.90689	1.35883
11721520_at	7.39264	7.44879	7.79195	6.4572	7.13786	7.28739	7.15116	7.15615	7.42349	zinc finger, DHHC-type containing 17	ZDHHC17	7.54446	6.96082	7.2436	1.35872
11728695_at	7.1327	7.07297	7.00021	6.53007	6.36757	6.75293	6.72731	6.65312	6.72731	arginase, type II	ARG2	7.06863	6.55019	6.70258	1.35872
11715986_s_at	8.57886	8.78367	8.87361	8.18722	8.54005	8.85296	8.08421	7.8459	8.3092	yippee-like 5 (Drosophila)	YPEL5	8.74538	8.52675	8.07977	1.3586
11717257_s_at	8.23127	8.20742	7.8466	7.89199	7.72339	7.39666	7.81363	7.74967	7.34349	pim-1 oncogene	PIM1	8.0951	7.67068	7.6356	1.35845
11725076_a_at	5.59755	5.24804	5.54336	4.78584	5.07078	4.86698	5.264	4.84844	5.29026	family with sequence similarity 126, member A	FAM126A	5.46298	4.90787	5.13423	1.35842
11759358_at	5.23054	5.6654	5.7298	4.73041	5.00176	4.88379	5.15855	5.66736	5.15855	pygopus homolog 1 (Drosophila)	PYGO1	5.54191	4.87199	5.32815	1.35834
11743550_at	7.09052	6.90994	7.23416	6.65251	6.72579	6.74809	6.40295	6.62006	6.66924	bromodomain and WD repeat domain containing 1	BRWD1	7.07821	6.7088	6.56409	1.35826
11743430_at	7.74191	7.8153	7.91859	6.83091	7.33716	7.60206	7.3952	7.39383	7.74191	RNA binding motif protein 27	RBM27	7.82527	7.25671	7.51031	1.35826
11743414_a_at	6.49446	6.60422	6.67606	5.7854	6.17372	6.30489	6.09496	6.17741	6.36261	ubiquitin-conjugating enzyme E2K	UBE2K	6.59158	6.088	6.21166	1.35825
11751245_x_at	10.3416	10.1191	10.1655	9.28202	9.11597	9.19518	10.4254	10.3056	10.2782	calponin 2	CNN2	10.2088	9.19772	10.3364	1.35821
11727146_at	4.26554	4.50866	3.89718	3.77389	3.56918	4.03739	3.63658	3.77838	3.89718	G protein-coupled receptor 160	GPR160	4.2238	3.79349	3.77071	1.3582
11722730_at	7.28576	7.34553	7.43098	6.62708	7.00806	6.97216	7.03516	6.93366	6.89962	adaptor protein, phosphotyrosine interaction, PH domain and leucine zipper containing 1	APPL1	7.35409	6.8691	6.95614	1.35799
11751289_a_at	8.37462	8.43438	8.48182	7.61231	7.96873	7.89867	8.12559	8.14871	8.17971	nuclear receptor subfamily 3, group C, member 1 (glucocorticoid receptor)	NR3C1	8.43027	7.82657	8.15134	1.35784
11743381_at	6.13531	6.59671	6.61748	5.77396	5.87064	6.30382	5.59625	5.98014	6.52657	PRP40 pre-mRNA processing factor 40 homolog A (S. cerevisiae)	PRPF40A	6.44984	5.98281	6.03432	1.3578
11736114_a_at	5.92441	6.35031	6.07524	5.15589	5.81764	6.51517	5.23995	5.35654	5.96859	tetratricopeptide repeat domain 14	TTC14	6.11665	5.82957	5.5217	1.35757
11741503_a_at	3.9312	3.87435	3.64475	3.2973	3.44519	3.39462	3.35905	3.41447	3.34395	cAMP responsive element modulator	CREM	3.81677	3.37904	3.37249	1.35755
11758499_s_at	9.82578	9.74203	10.2061	8.80931	9.1553	9.08395	9.74203	9.86684	10.2458	denticleless E3 ubiquitin protein ligase homolog (Drosophila)	DTL	9.92463	9.01619	9.95154	1.35733
11739434_a_at	8.07894	8.16238	8.16213	7.36149	7.75087	7.88187	7.54612	7.65838	7.96453	ATPase, class VI, type 11B	ATP11B	8.13448	7.66474	7.72301	1.35717
11727656_s_at	6.79392	6.72882	7.29474	6.41308	6.12422	5.96711	6.61783	6.87053	6.999	EPH receptor B1	EPHB1	6.93916	6.16814	6.82912	1.3571
11754659_x_at	10.1697	10.1577	10.1126	9.49357	9.60556	9.48263	9.86777	10.0509	9.73627	tumor protein D52	TPD52	10.1466	9.52725	9.88496	1.3571
11759818_a_at	7.88101	7.70013	7.74266	6.79346	7.32907	7.708	7.28627	7.49972	7.38847	DDHD domain containing 2	DDHD2	7.7746	7.27684	7.39149	1.35701
11739798_a_at	8.3302	8.17112	7.88576	7.4981	7.39002	7.56245	8.04684	7.96745	7.66679	lymphocyte antigen 6 complex, locus K	LY6K	8.12903	7.48353	7.89369	1.357
11737325_a_at	5.86006	5.86521	6.32294	5.48462	5.07358	4.86126	6.03121	6.23493	5.76841	laminin, gamma 2	LAMC2	6.01607	5.13982	6.01152	1.35698
11728300_at	8.36175	8.30093	8.85617	7.16113	7.59544	7.66106	8.34264	8.30767	9.32738	cyclin E2	CCNE2	8.50628	7.47255	8.65923	1.35697
11756118_s_at	8.34089	8.65783	8.57306	7.51894	8.25131	8.44148	7.82916	7.87956	8.58122	myeloid/lymphoid or mixed-lineage leukemia 5 (trithorax homolog, Drosophila)	MLL5	8.52393	8.07058	8.09665	1.3569
11730783_a_at	5.66222	5.63082	5.67696	4.80141	5.17929	5.57388	5.06011	5.34836	5.33566	origin recognition complex, subunit 4	ORC4	5.65667	5.18486	5.24804	1.35681
11715435_s_at	12.9427	12.9352	12.9462	12.5143	12.5652	12.2655	12.3462	12.3233	12.9944	TIMP metallopeptidase inhibitor 3	TIMP3	12.9414	12.4483	12.5546	1.3565
11748631_a_at	6.66864	6.8228	6.6407	5.77491	6.32785	6.72129	6.1043	6.0756	6.62144	receptor accessory protein 5	REEP5	6.71071	6.27469	6.26711	1.35643
11727336_at	4.12591	4.3614	4.41972	3.66174	3.88196	4.07299	4.04925	4.02109	3.48814	sterile alpha motif domain containing 12	SAMD12	4.30234	3.87223	3.85283	1.35643
11738592_at	5.69702	5.53303	6.50437	4.36195	5.53303	5.39275	5.35377	5.53303	6.65598	BH3-like motif containing, cell death inducer	BLID	5.91147	5.09591	5.84759	1.35634
11716815_at	5.5087	5.56713	5.26688	4.91781	4.79271	4.58488	5.24556	5.14705	5.36093	solute carrier family 2 (facilitated glucose transporter), member 1	SLC2A1	5.44757	4.76513	5.25118	1.35605
11726831_at	6.36268	5.88969	5.8907	5.27514	5.07591	5.18746	6.15182	5.88969	6.07022	anthrax toxin receptor 1	ANTXR1	6.04769	5.1795	6.03724	1.35596
11746373_s_at	7.2889	7.34044	7.64808	6.4914	6.687	7.08135	6.92929	7.1274	7.60416	RRN3 RNA polymerase I transcription factor homolog (S. cerevisiae) /// RNA polymerase I transcription factor homolog (S. cerevisiae) pseudogene 1 /// RNA polymerase I transcription factor homolog (S. cerevisiae) pseudogene 2	RRN3 /// RRN3P1 /// RRN3P2	7.42581	6.75325	7.22028	1.3557
11736270_at	7.62231	7.53016	7.79235	6.59593	7.01781	7.25212	7.38534	7.41841	7.58594	N-acetylneuraminic acid phosphatase	NANP	7.64827	6.95529	7.46323	1.35568
11754403_x_at	7.15443	6.83373	6.96796	6.53032	6.67806	6.76068	6.54895	6.49484	6.26617	poly (ADP-ribose) polymerase family, member 14	PARP14	6.98537	6.65636	6.43665	1.35554
11734823_a_at	7.33819	7.23904	7.65143	6.82493	6.88133	6.76322	7.0689	7.09062	7.19595	amyloid beta (A4) precursor protein-binding, family B, member 2	APBB2	7.40955	6.82316	7.11849	1.3554
11750634_x_at	9.45478	9.36452	9.47772	8.4769	8.81068	9.10899	9.03522	9.10899	9.42145	neuroblastoma breakpoint family member /// neuroblastoma breakpoint family member 21-like /// neuroblastoma breakpoint family, member 1 /// neuroblastoma breakpoint family, member 10 /// neuroblastoma breakpoint family, member 11 /// neuroblastoma breakpoint family, member 12 /// neuroblastoma breakpoint family, member 14 /// neuroblastoma breakpoint family, member 15 /// neuroblastoma breakpoint…	LOC100288142 /// LOC100506032 /// NBPF1 /// NBPF10 /// NBPF11 /// NBPF12 /// NBPF14 /// NBPF15 /// NBPF16 /// NBPF24 /// NBPF7 /// NBPF8 /// NBPF9	9.43234	8.79886	9.18855	1.35532
11723701_at	6.71386	6.6747	7.19084	6.4302	6.36883	6.31797	6.44318	6.41788	6.55073	abhydrolase domain containing 5	ABHD5	6.8598	6.37234	6.4706	1.35504
11732455_at	4.0394	4.12679	4.27927	3.54819	3.70121	3.44858	3.75961	3.84735	3.95598	potassium inwardly-rectifying channel, subfamily J, member 15	KCNJ15	4.14848	3.56599	3.85432	1.35504
11758448_s_at	8.78598	8.77661	8.85751	7.91598	8.25988	8.05545	8.5679	8.61332	8.79787	toll-like receptor adaptor molecule 2 /// TMED7-TICAM2 readthrough	TICAM2 /// TMED7-TICAM2	8.8067	8.0771	8.6597	1.35501
11724552_s_at	12.8518	12.807	13.0682	13.2183	13.1932	12.8622	11.7459	11.7023	12.103	hippocalcin-like 1	HPCAL1	12.909	13.0912	11.8504	1.35492
11734299_at	4.85089	4.6926	4.74233	4.02259	4.26725	4.48148	4.31348	4.31326	4.54471	integrator complex subunit 6	INTS6	4.76194	4.25711	4.39049	1.35486
11718166_a_at	7.1278	7.26333	7.16329	6.52111	6.9671	7.11153	6.67419	6.6357	6.57051	retinoblastoma-like 2 (p130)	RBL2	7.18481	6.86658	6.6268	1.35483
11747866_a_at	7.74316	7.79845	7.52449	6.97171	7.14329	7.70923	7.30904	7.36181	7.00843	retinoblastoma-like 2 (p130)	RBL2	7.6887	7.27474	7.22643	1.35483
11738156_a_at	6.2621	6.17347	5.95529	5.46236	5.78826	5.87482	5.65012	5.76105	5.61655	zinc finger and BTB domain containing 26	ZBTB26	6.13029	5.70848	5.67591	1.35481
11716018_s_at	9.66059	9.58447	9.80646	8.96821	9.05787	9.02182	9.52181	9.47591	9.43068	RAB31, member RAS oncogene family	RAB31	9.68384	9.01597	9.47613	1.35453
11743491_x_at	10.051	10.2987	10.6353	9.36506	9.72083	10.2732	9.81017	9.70728	10.4666	kinectin 1 (kinesin receptor)	KTN1	10.3283	9.78637	9.99469	1.35452
11739119_s_at	9.05763	8.90902	8.59132	8.54579	8.27798	8.46592	8.37861	8.35563	8.46592	canopy 3 homolog (zebrafish)	CNPY3	8.85266	8.4299	8.40006	1.35443
11746333_a_at	6.92725	6.95465	6.90972	6.25143	6.6287	6.81782	6.42482	6.45927	6.37737	DENN/MADD domain containing 4C	DENND4C	6.93054	6.56598	6.42049	1.35407
11755981_a_at	7.15998	6.95704	8.13477	6.56617	6.12886	5.70207	7.64353	7.61733	8.22296	heparin-binding EGF-like growth factor	HBEGF	7.41726	6.13237	7.82794	1.35389
11747672_a_at	9.60895	9.94789	10.0665	8.88377	9.32965	9.84559	9.37093	9.21568	9.97865	kinectin 1 (kinesin receptor)	KTN1	9.87444	9.353	9.52175	1.35385
11735348_a_at	5.05457	4.99369	5.0946	4.49752	4.61067	4.68944	4.14628	4.68944	5.03047	zinc finger protein 642	ZNF642	5.04762	4.59921	4.62206	1.35378
11751172_a_at	8.45331	7.94455	8.06608	7.72399	7.57491	7.6753	7.86803	7.50913	7.95582	tribbles homolog 3 (Drosophila)	TRIB3	8.15465	7.65807	7.77766	1.35358
11763500_a_at	6.59326	6.60584	6.92494	5.78604	6.16902	5.37053	6.83214	6.60584	6.86417	zinc finger protein 93	ZNF93	6.70801	5.7752	6.76739	1.35352
11739090_at	7.98911	8.08239	8.12355	6.83503	7.79842	8.24863	7.53016	7.599	7.76006	LUC7-like 3 (S. cerevisiae)	LUC7L3	8.06502	7.62736	7.62974	1.35329
11743627_a_at	6.79084	6.90932	7.36106	6.72262	6.12683	6.25684	6.79936	6.81098	6.78706	insulin receptor substrate 1	IRS1	7.02041	6.36876	6.79913	1.35328
11724324_a_at	4.91717	5.18589	4.69397	4.30462	4.95258	4.52446	4.54595	4.64928	3.99862	solute carrier family 12 (potassium/chloride transporters), member 6	SLC12A6	4.93234	4.59389	4.39795	1.35325
11716408_a_at	10.58	10.6269	10.925	9.76139	10.2677	9.81229	10.5497	10.6618	10.5932	met proto-oncogene (hepatocyte growth factor receptor)	MET	10.7106	9.94714	10.6016	1.35313
11726218_a_at	6.21336	5.96879	6.07941	4.51776	4.55922	4.51539	6.72731	6.97471	6.61129	PR domain containing 1, with ZNF domain	PRDM1	6.08719	4.53079	6.7711	1.35307
11721373_at	6.12053	6.05085	6.18893	5.84019	5.59375	5.50209	5.84019	5.84019	5.48694	chromosome 10 open reading frame 35	C10orf35	6.1201	5.64534	5.72244	1.35305
11725673_a_at	7.28251	7.30361	6.97676	6.70285	6.52519	6.91307	7.1409	6.97676	6.24994	histidine triad nucleotide binding protein 3	HINT3	7.18763	6.7137	6.7892	1.35301
11727424_s_at	10.8904	10.8959	10.6036	9.89602	10.2729	10.5531	10.3679	10.447	10.6258	calnexin	CANX	10.7966	10.2407	10.4803	1.35298
11746028_x_at	8.33594	8.34832	8.32767	7.80878	7.85767	8.09662	7.95121	7.95888	7.73429	N-myc (and STAT) interactor	NMI	8.33731	7.92103	7.88146	1.35291
11750299_a_at	9.31349	9.53959	9.42811	8.89072	9.10271	9.42208	8.874	8.85888	8.79788	interleukin 13 receptor, alpha 1	IL13RA1	9.42706	9.1385	8.84359	1.35286
11759644_at	7.89091	7.96936	7.74532	7.45461	7.42794	7.27598	7.66734	7.50391	7.26554	oncostatin M receptor	OSMR	7.86853	7.38618	7.47893	1.35282
11729643_s_at	10.0094	10.0236	9.97896	9.16706	9.54681	9.36394	9.78616	9.91173	9.6327	tumor protein D52	TPD52	10.004	9.35927	9.77686	1.35278
11725274_s_at	7.64513	7.75358	8.19179	7.02911	6.97029	7.33747	7.61438	7.70284	7.9115	regulator of G-protein signaling 20	RGS20	7.8635	7.11229	7.7429	1.35276
11746195_x_at	9.13808	9.03214	9.2544	8.14973	8.43629	8.80057	8.72288	8.86885	9.25649	neuroblastoma breakpoint family member /// neuroblastoma breakpoint family member 21-like /// neuroblastoma breakpoint family, member 10 /// neuroblastoma breakpoint family, member 11 /// neuroblastoma breakpoint family, member 12 /// neuroblastoma breakpoint family, member 14 /// neuroblastoma breakpoint family, member 16 /// neuroblastoma breakpoint family, member 24 /// neuroblastoma breakpoin…	LOC100288142 /// LOC100506032 /// NBPF10 /// NBPF11 /// NBPF12 /// NBPF14 /// NBPF16 /// NBPF24 /// NBPF7 /// NBPF8 /// NBPF9	9.14154	8.4622	8.94941	1.3526
11752940_a_at	6.09249	6.29517	6.46959	6.0531	5.89393	5.99856	5.20789	5.23719	6.71063	early growth response 1	EGR1	6.28575	5.98186	5.71857	1.35241
11719266_x_at	4.12688	4.07034	4.52424	3.85784	3.66438	3.65105	3.75984	3.75824	4.13871	melanophilin	MLPH	4.24048	3.72442	3.8856	1.35236
11717803_a_at	7.94333	8.21211	8.17113	7.58772	7.49999	7.88103	7.63331	7.7472	7.6924	netrin 4	NTN4	8.10886	7.65625	7.69097	1.35214
11759559_at	8.09493	8.02273	8.46323	7.35051	7.52296	7.44987	7.94819	7.99275	8.28646	solute carrier family 25 (mitochondrial iron transporter), member 37	SLC25A37	8.19363	7.44111	8.0758	1.35208
11739767_a_at	5.71774	5.71836	6.34775	5.73281	5.63631	5.54679	5.30664	5.61687	5.11969	protein tyrosine phosphatase, receptor type, E	PTPRE	5.92795	5.63864	5.34773	1.35169
11723414_a_at	9.52166	9.26908	9.33639	8.50938	8.28105	8.41951	9.57033	9.48252	9.38563	calponin 2	CNN2	9.37571	8.40331	9.47949	1.35126
11740173_a_at	7.47766	7.54204	7.55605	6.72579	7.11704	7.15592	7.06331	6.95657	7.52752	suppressor of cytokine signaling 5	SOCS5	7.52525	6.99958	7.18247	1.35118
11743485_s_at	7.37999	7.35125	7.36004	6.47678	6.83621	6.94828	7.05479	7.02814	7.23344	N(alpha)-acetyltransferase 25, NatB auxiliary subunit	NAA25	7.36376	6.75376	7.10546	1.35112
11719986_at	7.59953	7.46125	7.51788	6.60682	6.87924	6.83951	7.53016	7.52979	7.16773	coiled-coil domain containing 117	CCDC117	7.52622	6.77519	7.40923	1.35098
11729849_a_at	5.88493	5.53992	5.47681	4.7014	4.90461	5.37204	5.24254	5.50878	5.46992	myeloid/lymphoid or mixed-lineage leukemia (trithorax homolog, Drosophila); translocated to, 10	MLLT10	5.63389	4.99268	5.40708	1.35098
11721334_a_at	11.2694	11.5586	11.6643	10.4583	11.0071	11.4861	11.0171	10.9816	11.4312	procollagen-lysine, 2-oxoglutarate 5-dioxygenase 2	PLOD2	11.4975	10.9838	11.1433	1.35087
11743932_a_at	3.74871	4.13929	4.15676	3.36529	3.57409	4.03591	3.33316	3.55989	3.61786	neural cell adhesion molecule 2	NCAM2	4.01492	3.65843	3.50363	1.35087
11741168_a_at	6.53737	6.48578	6.75393	5.46831	5.85502	6.3445	6.34469	6.58601	6.35257	methionine sulfoxide reductase B3	MSRB3	6.59236	5.88928	6.42776	1.35082
11757222_at	6.35318	6.16215	6.17375	5.61059	5.54954	5.20742	6.09357	6.30739	6.00706	histidine triad nucleotide binding protein 1	HINT1	6.22969	5.45585	6.13601	1.35075
11760705_a_at	5.20493	5.17062	5.62803	4.40436	4.7831	5.0738	4.68189	5.08389	5.37796	NADH dehydrogenase (ubiquinone) Fe-S protein 2, 49kDa (NADH-coenzyme Q reductase)	NDUFS2	5.33453	4.75375	5.04791	1.35069
11740112_a_at	4.87576	4.99805	5.45174	4.49969	4.52946	5.10046	4.75042	4.4132	4.75575	laccase (multicopper oxidoreductase) domain containing 1	LACC1	5.10852	4.70987	4.63979	1.35068
11734737_a_at	5.67443	6.05238	5.60395	4.98484	5.09963	5.40959	5.36447	5.37499	5.82778	fatty acyl CoA reductase 1	FAR1	5.77692	5.16468	5.52241	1.35038
11721335_x_at	11.391	11.6049	11.8427	10.6181	11.1287	11.4126	11.1235	11.2463	11.548	procollagen-lysine, 2-oxoglutarate 5-dioxygenase 2	PLOD2	11.6129	11.0532	11.3059	1.35036
11752037_a_at	8.59237	8.52513	8.15587	8.30735	8.18538	8.31997	7.88506	8.02392	7.22633	mitochondrial antiviral signaling protein	MAVS	8.42445	8.2709	7.71177	1.35015
11759966_at	4.58646	4.79271	4.31678	4.20248	4.31678	4.12593	4.25562	3.84138	4.05335	inositol-trisphosphate 3-kinase B	ITPKB	4.56532	4.21506	4.05012	1.34978
11718395_s_at	8.44137	8.33025	8.67135	7.6814	7.59921	7.55408	8.39327	8.49219	8.57038	jun proto-oncogene	JUN	8.48099	7.61156	8.48528	1.34963
11730219_s_at	6.45725	6.36449	6.68782	5.36798	5.93514	6.13449	6.2311	6.33917	6.41615	spastic paraplegia 20 (Troyer syndrome)	SPG20	6.50318	5.81254	6.32881	1.34958
11739392_a_at	9.06308	9.14349	9.28354	8.45196	8.57516	8.91761	8.73999	8.86076	8.84095	recombination signal binding protein for immunoglobulin kappa J region	RBPJ	9.16337	8.64824	8.8139	1.34938
11725964_a_at	10.6677	10.7164	10.8485	9.84652	9.92518	10.4612	10.3353	10.6227	10.6809	caveolin 2	CAV2	10.7442	10.0777	10.5463	1.34931
11717773_a_at	7.93556	8.03277	7.68423	7.78261	7.64273	7.73516	7.1944	7.27405	7.08358	thyroid hormone receptor, alpha	THRA	7.88419	7.72017	7.18401	1.3492
11719070_a_at	8.16272	8.42916	8.1918	7.54535	7.80399	7.85323	7.89333	7.90791	7.97111	heat shock protein 70kDa family, member 13	HSPA13	8.26123	7.73419	7.92412	1.34917
11715413_s_at	11.9758	12.1088	11.9449	11.6429	11.5328	11.5289	11.5354	11.5762	11.6503	TSC22 domain family, member 1	TSC22D1	12.0098	11.5682	11.5873	1.34917
11722547_a_at	6.47413	6.42176	6.68595	5.33017	5.96157	5.94631	6.27491	6.27491	6.78368	human immunodeficiency virus type I enhancer binding protein 1	HIVEP1	6.52728	5.74602	6.4445	1.34912
11717935_a_at	8.58478	8.46917	8.60451	8.06169	8.37152	8.26278	8.14696	8.1467	7.73516	endoplasmic reticulum metallopeptidase 1	ERMP1	8.55282	8.232	8.0096	1.34912
11719938_s_at	7.1974	7.40239	7.31499	6.30756	6.43548	6.90206	7.07466	7.14886	7.37193	cullin-associated and neddylation-dissociated 1	CAND1	7.30492	6.54837	7.19848	1.34863
11729733_a_at	8.73105	8.72962	8.91442	7.85973	8.12877	8.26477	8.5343	8.57473	8.79932	zinc finger protein 281	ZNF281	8.79169	8.08443	8.63612	1.34856
11742059_a_at	10.3286	10.4884	10.2411	9.37887	9.40733	10.1161	9.95908	10.0718	10.5947	cysteine and histidine-rich domain (CHORD) containing 1	CHORDC1	10.3527	9.6341	10.2086	1.34853
11722260_a_at	7.70162	7.48283	7.47717	7.18563	7.11189	7.17613	7.0958	7.02881	7.13746	ER degradation enhancer, mannosidase alpha-like 1	EDEM1	7.55387	7.15788	7.08735	1.3484
11726258_at	6.36974	6.32958	6.41604	5.32962	6.1214	6.22015	6.07941	5.87375	6.0189	ring finger protein 141	RNF141	6.37179	5.89039	5.99069	1.3484
11749473_a_at	8.6138	8.54715	8.75874	8.23609	8.13194	8.27454	8.11473	8.01475	8.48012	myocyte enhancer factor 2D	MEF2D	8.6399	8.21419	8.2032	1.34835
11726417_x_at	7.5757	7.56826	7.61942	6.55016	7.08089	7.25047	7.33967	7.27571	7.44419	abl-interactor 1	ABI1	7.58779	6.96051	7.35319	1.34812
11763195_at	7.26637	7.32126	7.58131	7.20662	6.95465	6.92174	6.85482	6.72386	7.09057	v-raf murine sarcoma 3611 viral oncogene homolog	ARAF	7.38965	7.02767	6.88975	1.34811
11764244_s_at	6.42522	6.62832	6.50532	5.59414	5.89663	6.37812	6.14706	6.01147	6.50539	THO complex 2	THOC2	6.51962	5.95629	6.22131	1.348
11745209_a_at	7.61576	7.47933	7.73299	6.74665	7.01092	7.356	7.22928	7.38043	7.34938	sterile alpha motif domain containing 4A	SAMD4A	7.60936	7.03786	7.3197	1.34778
11735555_a_at	4.50563	4.51247	5.49247	4.06325	4.51247	4.40251	4.12891	4.51247	4.81848	archaelysin family metallopeptidase 1	AMZ1	4.83685	4.32608	4.48662	1.34771
11719791_s_at	8.74975	8.78408	8.60181	8.20205	7.88247	7.40322	8.60181	8.79912	8.80036	G protein-coupled receptor, family C, group 5, member A	GPRC5A	8.71188	7.82925	8.73377	1.34758
11753962_a_at	9.71124	9.46942	9.60979	8.63202	8.82092	8.9263	9.42528	9.51597	9.67969	signal sequence receptor, gamma (translocon-associated protein gamma)	SSR3	9.59682	8.79308	9.54031	1.34735
11752361_s_at	6.26401	6.31509	6.98139	4.88314	5.05574	5.66043	6.95887	6.82006	7.16325	nexilin (F actin binding protein)	NEXN	6.52016	5.19977	6.98073	1.34715
11725804_a_at	6.42589	6.58666	6.79527	5.97467	6.40892	6.56584	5.86431	6.03542	6.18717	chromosome 21 open reading frame 91	C21orf91	6.6026	6.31648	6.02897	1.34712
11738035_s_at	6.08086	6.07941	6.58261	5.04695	5.24002	5.92684	5.71077	6.0634	6.9187	reticulon 4	RTN4	6.24763	5.4046	6.23096	1.34709
11748610_a_at	9.57949	9.76572	9.83109	8.65401	9.196	9.64057	9.24888	9.32381	9.71035	procollagen-lysine, 2-oxoglutarate 5-dioxygenase 2	PLOD2	9.72543	9.16352	9.42768	1.34708
11734015_a_at	7.32632	7.42812	7.64753	6.75101	7.06188	7.2244	7.0839	6.87872	7.22577	SMAD family member 2	SMAD2	7.46732	7.01243	7.06279	1.34697
11742309_x_at	9.90777	9.73802	9.76414	8.58187	8.52817	9.06681	9.87546	9.89702	10.2928	tropomyosin 1 (alpha)	TPM1	9.80331	8.72561	10.0217	1.34689
11758898_x_at	9.62777	9.47812	9.44124	9.32639	9.1907	9.21748	8.91399	8.93757	8.93074	apolipoprotein B mRNA editing enzyme, catalytic polypeptide-like 3C	APOBEC3C	9.51571	9.24486	8.92743	1.34683
11731624_a_at	5.47793	5.88362	6.01532	5.03568	5.37025	5.76075	5.4026	5.25349	5.35394	chromosome 10 open reading frame 118	C10orf118	5.79229	5.38889	5.33668	1.34677
11729320_a_at	8.21426	8.23857	8.33618	7.53892	7.91739	7.8916	7.85456	7.739	8.06001	suppressor of cytokine signaling 5	SOCS5	8.263	7.78264	7.88452	1.3467
11724815_at	8.35743	8.34769	8.37742	7.37101	7.91104	7.78625	8.13648	8.13648	8.24873	mediator complex subunit 13-like	MED13L	8.36085	7.68943	8.17389	1.34647
11760203_x_at	3.49738	3.58976	3.68105	3.06265	2.86447	3.20848	3.208	3.37929	3.23899	insulin-like growth factor binding protein 7	IGFBP7	3.5894	3.0452	3.27543	1.34638
11746549_x_at	9.10031	8.99749	8.92824	8.19502	8.06257	8.04081	9.14161	8.98982	9.04785	calponin 2	CNN2	9.00868	8.09947	9.05976	1.34636
11757794_s_at	8.80174	8.86818	8.84096	7.82412	8.04774	8.34714	8.56504	8.69883	8.96564	PAP associated domain containing 5	PAPD5	8.83696	8.073	8.74317	1.34618
11722155_a_at	4.2415	4.13188	4.07299	3.35173	3.22334	3.57194	4.22715	4.00633	3.93933	sphingomyelin synthase 2	SGMS2	4.14879	3.38233	4.0576	1.34613
11730465_at	5.53992	5.01481	5.04271	4.38792	4.53273	4.24947	5.09556	5.67024	4.68618	potassium inwardly-rectifying channel, subfamily J, member 2	KCNJ2	5.19915	4.39004	5.15066	1.34611
11755240_s_at	9.36856	9.40848	9.44626	8.55896	9.03171	8.9174	9.10856	9.10433	9.1536	nuclear receptor subfamily 3, group C, member 1 (glucocorticoid receptor)	NR3C1	9.40777	8.83602	9.12216	1.34599
11759830_at	6.09357	6.16579	6.75488	5.24772	5.9467	6.09357	5.44766	6.27226	6.45065	myeloid/lymphoid or mixed-lineage leukemia 5 (trithorax homolog, Drosophila)	MLL5	6.33808	5.76266	6.05686	1.34567
11730900_s_at	9.00713	9.05767	9.27626	8.29913	8.4688	8.51743	8.79787	8.83577	9.19321	membrane bound O-acyltransferase domain containing 2	MBOAT2	9.11369	8.42846	8.94229	1.34566
11742254_x_at	3.87715	3.69748	3.95118	3.02502	2.98305	3.43859	3.47832	3.33197	4.22714	zinc finger protein 534	ZNF534	3.84194	3.14889	3.67914	1.3453
11716430_a_at	8.84584	8.70857	9.01483	8.52967	8.26065	8.50713	8.34186	8.38303	8.5499	solute carrier family 39 (zinc transporter), member 13	SLC39A13	8.85641	8.43249	8.42493	1.34509
11733793_s_at	7.64285	7.73648	7.70447	6.73285	7.3503	7.52059	7.45817	7.37625	7.16442	syntaxin 7	STX7	7.6946	7.20125	7.33295	1.3449
11754920_s_at	7.1406	7.09027	7.51271	6.59639	6.71592	6.46736	6.94599	7.19105	7.00582	vesicular, overexpressed in cancer, prosurvival protein 1	VOPP1	7.24786	6.59322	7.04762	1.34484
11733823_at	8.27798	8.40903	8.41111	8.18048	8.03897	8.14869	7.70533	7.74204	7.81613	1-acylglycerol-3-phosphate O-acyltransferase 3	AGPAT3	8.36604	8.12271	7.7545	1.34484
11743713_x_at	5.58634	5.86179	5.81119	4.79583	5.49057	5.81764	5.29627	4.96749	5.58634	AT rich interactive domain 4A (RBP1-like)	ARID4A	5.7531	5.36801	5.28337	1.34482
11720232_at	9.24624	9.22677	9.27855	8.47306	8.57977	8.72766	9.00218	9.12962	9.0267	ubiquitin carboxyl-terminal esterase L3 (ubiquitin thiolesterase)	UCHL3	9.25052	8.5935	9.05283	1.34477
11742846_a_at	9.1502	9.11449	9.04639	8.29066	8.62879	9.09908	8.60288	8.55358	8.88345	cullin 4B	CUL4B	9.10369	8.67284	8.67997	1.3447
11727827_x_at	5.91772	5.77894	5.5461	4.53486	5.43819	5.98991	5.27271	5.09612	5.59056	chromosome 2 open reading frame 56	C2orf56	5.74759	5.32099	5.3198	1.34462
11727594_a_at	6.78294	6.99083	6.76899	5.83937	6.69673	7.13341	6.15057	6.08367	6.62062	KIAA2026	KIAA2026	6.84759	6.5565	6.28496	1.3443
11756328_s_at	7.45852	7.62271	7.78317	6.02011	6.987	7.14077	7.46088	7.67211	7.88711	TAR DNA binding protein	TARDBP	7.62147	6.71596	7.67337	1.34426
11728301_a_at	7.31689	7.20793	7.78226	6.34891	6.44048	6.65789	7.25545	7.2123	8.14046	cyclin E2	CCNE2	7.43569	6.48243	7.53607	1.34392
11740170_s_at	5.12923	4.95634	5.25565	4.37409	4.72922	4.78092	4.64515	4.87883	4.71656	Rho GTPase activating protein 42	ARHGAP42	5.11374	4.62808	4.74685	1.34376
11722703_a_at	8.76225	8.70364	8.68808	8.08382	8.40068	8.40966	8.29114	8.28314	8.28225	DAZ interacting protein 1	DZIP1	8.71799	8.29805	8.28551	1.3437
11749929_x_at	5.32103	5.01453	4.87829	4.95508	4.9922	5.17886	4.35779	4.20376	4.18358	pyroglutamyl-peptidase I	PGPEP1	5.07129	5.04205	4.24838	1.34357
11732608_x_at	6.51291	6.50001	6.32111	5.96089	6.09119	6.215	5.90423	5.59248	6.34893	neuroblastoma breakpoint family, member 3	NBPF3	6.44468	6.08903	5.94855	1.3434
11751687_a_at	6.4572	6.049	5.9518	5.76231	5.7885	5.83075	5.70238	5.54613	5.73118	ER degradation enhancer, mannosidase alpha-like 1	EDEM1	6.15267	5.79385	5.6599	1.34331
11760108_a_at	6.08651	5.61813	5.45911	5.17712	5.07271	5.07271	5.45911	5.53265	5.45911	PHD finger protein 10	PHF10	5.72125	5.10752	5.48363	1.3432
11724968_at	8.00475	8.0913	8.45834	7.42864	7.68574	7.40277	7.96038	8.09075	7.98653	ubiquitin specific peptidase 31	USP31	8.18479	7.50572	8.01256	1.34318
11717082_a_at	8.29524	8.30172	8.10178	8.25316	8.10203	8.01718	7.57198	7.51887	7.38134	tetraspanin 9	TSPAN9	8.23292	8.12412	7.49073	1.34303
11716622_x_at	9.516	9.37277	8.90934	9.07573	8.90934	8.8413	8.81244	8.67142	8.73414	cyclin-dependent kinase 2 associated protein 2	CDK2AP2	9.26604	8.94212	8.73933	1.34286
11758665_s_at	7.39384	7.12653	7.05096	7.0961	7.00138	6.76905	6.60356	6.69957	6.42222	TEA domain family member 2	TEAD2	7.19044	6.95551	6.57512	1.34269
11755614_s_at	7.54856	7.54278	8.01459	7.02884	6.96439	6.96526	7.43837	7.53675	7.72761	fermitin family member 1	FERMT1	7.70198	6.98617	7.56758	1.34267
11718535_at	8.03141	8.17844	8.44987	6.83368	7.63687	8.10771	7.75692	7.8155	8.61871	natural killer-tumor recognition sequence	NKTR	8.21991	7.52609	8.06371	1.34258
11739060_s_at	8.64889	8.49084	8.5864	8.41554	7.53956	8.24355	8.11533	8.34831	8.24001	solute carrier family 7 (amino acid transporter light chain, L system), member 5	SLC7A5	8.57538	8.06622	8.23455	1.34257
11743098_a_at	6.11116	6.15989	6.18893	4.93457	5.57226	5.92422	5.8542	5.76959	6.3156	threonyl-tRNA synthetase-like 2	TARSL2	6.15333	5.47702	5.9798	1.3425
11744392_a_at	10.2446	10.3463	10.3013	9.6502	9.75258	9.99224	9.97833	9.98514	9.87663	poly(A) polymerase alpha	PAPOLA	10.2974	9.79834	9.9467	1.34249
11734873_a_at	5.90021	5.97359	6.23716	5.17505	5.79184	5.82414	5.51909	5.9183	5.44485	S-phase cyclin A-associated protein in the ER	SCAPER	6.03699	5.59701	5.62741	1.34236
11743855_a_at	7.84816	7.58897	7.49357	7.34593	7.03816	7.16096	7.21207	7.26264	7.29421	transcription factor binding to IGHM enhancer 3	TFE3	7.64357	7.18168	7.25631	1.34217
11718146_a_at	11.6388	11.5623	11.7278	12.0646	11.9813	11.5623	10.525	10.4043	10.773	hippocalcin-like 1	HPCAL1	11.643	11.8694	10.5675	1.34215
11731887_at	8.43708	8.73525	8.57306	7.56947	8.13082	7.97752	8.43878	8.34673	8.48048	kinesin family member 14	KIF14	8.5818	7.8926	8.422	1.3421
11753965_at	5.8482	6.08303	5.94799	5.31242	5.59129	5.59727	5.68134	5.72033	5.31042	male-specific lethal 3 homolog (Drosophila) pseudogene 1	MSL3P1	5.95974	5.50033	5.5707	1.34186
11763524_a_at	5.25802	5.21587	5.06705	5.04076	4.29655	4.79738	4.7744	4.75237	4.87576	peroxisome proliferator-activated receptor alpha	PPARA	5.18032	4.71156	4.80085	1.34175
11734767_at	7.01476	7.17455	6.99179	5.83056	6.33905	6.92465	6.8312	6.72697	7.16537	THO complex 2	THOC2	7.06037	6.36475	6.90785	1.34171
11725633_at	5.56412	4.71526	5.54232	4.21401	4.93636	4.93636	4.82347	4.93636	5.25349	mitochondrial ribosomal protein S25	MRPS25	5.2739	4.69558	5.00444	1.34154
11746761_a_at	8.04119	8.00662	8.08652	7.78043	7.67092	7.69968	7.64927	7.61903	7.3066	PX domain containing serine/threonine kinase	PXK	8.04478	7.71701	7.52497	1.34145
11722262_at	10.5707	10.6037	10.6748	9.85843	10.2158	10.3248	10.1347	10.2807	10.3428	ER degradation enhancer, mannosidase alpha-like 1	EDEM1	10.6164	10.133	10.2527	1.34119
11717555_at	9.81291	9.84466	10.1156	9.11284	9.45957	9.6954	9.38974	9.48059	9.86715	SET domain containing (lysine methyltransferase) 7	SETD7	9.92438	9.4226	9.57916	1.34117
11747748_a_at	7.43924	7.24898	7.23906	6.93239	6.82809	6.95609	6.95044	6.89332	6.75429	ets variant 1	ETV1	7.30909	6.90552	6.86601	1.34101
11719394_a_at	7.68181	7.57334	7.34644	7.1151	6.92558	7.16828	7.17005	7.37188	6.91301	F-box protein 32	FBXO32	7.53386	7.06965	7.15165	1.34091
11720871_s_at	7.1538	6.97259	7.34726	6.48762	6.87118	6.5129	6.67042	6.9516	6.91475	phosphodiesterase 7A	PDE7A	7.15788	6.6239	6.84559	1.34084
11719613_a_at	8.98476	8.95381	9.01577	7.85539	7.97539	8.64579	8.75821	8.82265	9.31303	La ribonucleoprotein domain family, member 4	LARP4	8.98478	8.15886	8.96463	1.34075
11741257_x_at	6.69673	6.75258	6.44391	6.53102	6.1053	6.61258	6.1931	6.12871	5.67757	apolipoprotein B mRNA editing enzyme, catalytic polypeptide-like 3F	APOBEC3F	6.63107	6.4163	5.99979	1.34074
11743286_at	6.55329	6.55896	6.68169	6.20399	6.0642	6.03572	6.27632	6.30093	6.1691	deltex homolog 4 (Drosophila)	DTX4	6.59798	6.1013	6.24878	1.34065
11736289_a_at	9.10486	9.11449	9.17555	8.45496	8.67798	8.78534	8.77469	8.84031	8.71924	protein tyrosine phosphatase, receptor type, G	PTPRG	9.13163	8.63943	8.77808	1.3406
11757943_s_at	9.69896	9.83009	9.9255	8.68321	9.68486	9.92267	9.14353	9.26198	9.67648	nuclear factor of activated T-cells 5, tonicity-responsive	NFAT5	9.81819	9.43025	9.36066	1.34046
11718314_x_at	10.2056	10.3303	10.2844	9.72784	9.98388	10.2566	9.70935	9.80226	9.6243	low density lipoprotein receptor-related protein 11	LRP11	10.2734	9.98942	9.71197	1.34046
11719823_at	7.99009	8.19565	8.25682	7.24689	7.7889	7.81151	7.91974	7.75459	7.82719	sterile alpha motif and leucine zipper containing kinase AZK	ZAK	8.14752	7.61577	7.83384	1.34045
11719534_a_at	9.80959	9.68603	9.79916	9.07856	9.16809	9.38266	9.50206	9.42137	9.50122	syntaxin 3	STX3	9.76493	9.20977	9.47489	1.34034
11757830_s_at	9.27327	9.44147	9.7176	8.07625	8.8422	9.22395	9.04548	9.23655	9.90469	heterogeneous nuclear ribonucleoprotein A3	HNRNPA3	9.47744	8.71413	9.39557	1.34033
11742443_a_at	5.58902	5.62013	5.53466	5.13347	4.77895	5.2969	5.31628	5.07266	5.35405	PR domain containing 13	PRDM13	5.58127	5.06977	5.24766	1.3403
11718833_a_at	9.00776	8.80497	8.8747	8.38818	8.28262	8.56651	8.66428	8.3704	8.56757	lysyl oxidase-like 2	LOXL2	8.89581	8.41244	8.53409	1.34029
11733645_a_at	4.20666	4.25802	4.15801	3.32061	3.29446	3.4408	4.65627	4.00984	3.98823	kynureninase	KYNU	4.20756	3.35196	4.21811	1.34028
11735150_x_at	5.90145	6.13563	5.91765	5.52204	5.91425	6.05551	5.22587	5.17552	5.48129	neurexophilin and PC-esterase domain family, member 3	NXPE3	5.98491	5.8306	5.29422	1.34025
11747535_a_at	8.15416	7.59378	7.72912	7.51486	7.5528	7.4985	7.48435	7.24388	7.12597	ubiquinol-cytochrome c reductase complex chaperone	UQCC	7.82569	7.52205	7.28473	1.34006
11718962_a_at	8.69473	8.71866	8.72241	7.77909	7.99444	8.41924	8.34508	8.387	8.81378	nuclear fragile X mental retardation protein interacting protein 2	NUFIP2	8.71193	8.06426	8.51529	1.33993
11751482_s_at	9.03135	8.86218	8.56122	8.81928	8.78081	8.82649	8.14283	8.09722	7.71035	butyrophilin, subfamily 3, member A2	BTN3A2	8.81825	8.80886	7.98347	1.33987
11722412_s_at	8.66004	8.64741	9.10957	8.0242	8.12113	7.85497	8.70382	8.86198	8.73542	solute carrier family 7 (cationic amino acid transporter, y+ system), member 1	SLC7A1	8.80567	8.0001	8.76707	1.33986
11732219_a_at	7.28519	7.40742	7.25951	6.60326	6.61905	6.87118	7.04832	7.04832	7.18178	tubulin, epsilon 1	TUBE1	7.31737	6.69783	7.0928	1.33983
11716183_a_at	4.79271	4.69512	5.13347	3.44291	3.11081	4.39451	4.99067	4.82985	5.94277	activated leukocyte cell adhesion molecule	ALCAM	4.87377	3.64941	5.25443	1.33964
11760964_x_at	10.0954	10.092	10.1173	9.63614	9.86497	9.44713	9.62856	9.69425	9.808	neuroblastoma breakpoint family, member 1 /// neuroblastoma breakpoint family, member 10	NBPF1 /// NBPF10	10.1016	9.64941	9.71027	1.33952
11744393_x_at	10.7937	10.9679	10.8781	10.1978	10.3898	10.5954	10.5412	10.5996	10.4253	poly(A) polymerase alpha	PAPOLA	10.8799	10.3944	10.522	1.3395
11743776_a_at	4.71631	4.67081	4.6359	4.32823	4.32254	4.41398	4.20443	4.01462	4.2324	glycosyltransferase 8 domain containing 2	GLT8D2	4.67434	4.35492	4.15048	1.33945
11724253_a_at	6.9665	6.93807	6.90931	6.65822	6.58773	6.33242	6.6099	6.60375	6.30661	UDP-GlcNAc:betaGal beta-1,3-N-acetylglucosaminyltransferase 3	B3GNT3	6.93796	6.52612	6.50675	1.33934
11737234_s_at	8.02121	8.10311	8.24476	6.85023	7.55695	8.39032	7.41198	7.76551	8.23435	ubiquitin specific peptidase 6 (Tre-2 oncogene)	USP6	8.12302	7.59917	7.80395	1.33929
11739976_a_at	7.80741	7.61851	8.20432	7.98248	7.92009	7.78407	6.90524	6.93265	7.20807	integrin, alpha 11	ITGA11	7.87675	7.89555	7.01532	1.33914
11725229_s_at	8.75342	8.7767	8.68529	7.66423	8.15729	8.82923	8.25536	8.24369	8.75342	HEAT repeat containing 5A	HEATR5A	8.73847	8.21692	8.41749	1.3391
11753169_a_at	5.62675	5.29026	5.56709	4.77154	4.66911	5.24193	5.52962	4.93833	5.29026	fukutin	FKTN	5.4947	4.89419	5.25274	1.33907
11732701_a_at	8.13066	8.08435	8.2419	7.25671	7.8582	7.88814	7.68741	7.54784	8.14991	chondroitin sulfate N-acetylgalactosaminyltransferase 2	CSGALNACT2	8.1523	7.66768	7.79505	1.33879
11719071_s_at	10.0291	10.2183	9.97626	9.41481	9.5548	9.66658	9.72762	9.75022	9.80847	heat shock protein 70kDa family, member 13	HSPA13	10.0746	9.5454	9.7621	1.33868
11746316_a_at	10.2496	10.0689	9.83765	9.64082	9.60416	9.65533	9.7283	9.67273	9.48654	alanyl-tRNA synthetase	AARS	10.052	9.63344	9.62919	1.33859
11728481_a_at	4.50166	4.81438	4.58535	3.81284	4.38127	4.84306	4.02403	3.90131	4.31678	zinc finger protein 181 /// zinc finger protein 302	ZNF181 /// ZNF302	4.6338	4.34572	4.08071	1.33847
11758441_s_at	7.9802	7.94042	7.967	7.70284	7.70284	7.49819	7.37307	7.62701	7.34807	homeobox A1	HOXA1	7.96254	7.63462	7.44938	1.33843
11720589_s_at	8.08859	8.20907	8.08377	7.84172	7.98092	7.99406	7.48133	7.67301	7.26893	PHD finger protein 21A	PHF21A	8.12714	7.9389	7.47442	1.33837
11731039_s_at	7.20679	6.9768	7.37999	6.91607	6.85728	6.63355	6.7121	6.75868	6.72908	interleukin 15 receptor, alpha	IL15RA	7.18786	6.8023	6.73328	1.33799
11745924_at	4.76057	4.99456	4.85833	4.04447	4.85686	4.20689	4.6285	4.48284	4.48956	ZEB1 antisense RNA 1 (non-protein coding)	ZEB1-AS1	4.87115	4.36941	4.53363	1.33759
11723697_s_at	6.89851	6.77968	6.97676	6.07809	6.00164	5.75077	6.97585	6.86523	7.12098	Friend leukemia virus integration 1	FLI1	6.88498	5.9435	6.98735	1.33752
11725031_x_at	8.59988	8.72705	8.99711	7.23155	8.05383	8.54715	8.46617	8.63993	9.19387	pinin, desmosome associated protein	PNN	8.77468	7.94418	8.76666	1.33724
11757303_s_at	8.95161	9.08075	9.63182	8.47749	8.96886	9.11709	8.69406	8.76825	8.78709	BCL2/adenovirus E1B 19kDa interacting protein 3-like	BNIP3L	9.22139	8.85448	8.7498	1.33723
11720268_a_at	8.04868	8.04834	8.14422	7.18333	7.65153	8.08852	7.44768	7.56105	8.03507	inhibitor of Bruton agammaglobulinemia tyrosine kinase	IBTK	8.08041	7.64112	7.68127	1.3372
11760564_at	4.6672	4.35776	4.60528	3.38329	4.1926	4.20296	4.20296	4.15968	4.60595	SP140 nuclear body protein-like	SP140L	4.54342	3.92629	4.32286	1.33685
11728240_s_at	7.6064	7.61875	7.38906	7.13909	7.28571	7.32713	7.14783	7.20492	6.61228	Ras-related GTP binding D	RRAGD	7.53807	7.25065	6.98834	1.33661
11746167_a_at	6.14735	5.93504	5.36202	5.40798	5.3781	5.61012	5.3696	5.36522	5.24651	zinc finger and BTB domain containing 26	ZBTB26	5.8148	5.4654	5.32711	1.33658
11757737_s_at	10.7098	10.7332	10.9841	10.0166	10.5067	10.5067	10.4226	10.4366	10.4537	recombination signal binding protein for immunoglobulin kappa J region	RBPJ	10.809	10.3433	10.4376	1.33656
11757504_a_at	9.13673	9.11969	9.72489	7.99543	8.11248	8.25661	9.53829	9.70533	9.84401	dimethylarginine dimethylaminohydrolase 1	DDAH1	9.3271	8.12151	9.69588	1.33645
11724149_a_at	6.88887	6.75842	7.03716	6.68906	6.67021	6.66754	6.4199	6.36636	6.04556	src kinase associated phosphoprotein 1	SKAP1	6.89482	6.67561	6.27728	1.33642
11740388_a_at	6.14321	6.26786	6.63462	5.8127	5.77435	5.79761	6.23029	6.20124	5.76558	transcription factor AP-2 alpha (activating enhancer binding protein 2 alpha)	TFAP2A	6.34856	5.79489	6.0657	1.33632
11744850_a_at	6.28235	6.04444	6.27997	5.68134	5.8215	5.48748	5.69194	5.90849	6.11329	slingshot homolog 2 (Drosophila)	SSH2	6.20225	5.66344	5.90457	1.3363
11746685_x_at	8.21835	8.21629	8.20874	8.00537	7.93855	7.92455	7.72259	7.74873	7.43899	PX domain containing serine/threonine kinase	PXK	8.21446	7.95616	7.63677	1.33607
11716304_a_at	10.0496	9.9544	9.50499	9.57398	9.44917	9.89374	9.15268	9.12889	9.31176	abhydrolase domain containing 14B	ABHD14B	9.83634	9.63896	9.19777	1.33605
11729575_a_at	10.3487	10.1672	10.095	9.59175	9.48842	9.73437	9.85532	9.77077	10.2745	X-box binding protein 1	XBP1	10.2037	9.60485	9.96687	1.3359
11745205_s_at	10.0886	10.1552	9.97896	9.28283	9.62597	9.43719	9.91775	9.97394	9.70134	tumor protein D52	TPD52	10.0742	9.44866	9.86434	1.33584
11726334_s_at	9.19757	9.06505	9.25676	8.44434	8.58844	8.76855	8.79214	8.81668	9.12228	cardiolipin synthase 1	CRLS1	9.17313	8.60044	8.91037	1.33582
11730541_x_at	8.22595	8.20613	8.33703	7.28737	7.73516	7.56149	8.12821	8.14666	8.17427	TATA box binding protein (TBP)-associated factor, RNA polymerase I, A, 48kDa	TAF1A	8.25637	7.52801	8.14971	1.33562
11719608_a_at	9.04507	8.99672	9.10664	8.63069	8.45963	8.62306	8.56598	8.64668	8.86576	breast cancer anti-estrogen resistance 3	BCAR3	9.04947	8.57113	8.6928	1.33562
11717648_x_at	8.53664	8.62242	8.75851	7.82355	8.07994	7.73592	8.53319	8.53319	8.62433	minichromosome maintenance complex binding protein	MCMBP	8.63919	7.8798	8.56357	1.33561
11751241_a_at	6.97065	6.88114	6.85367	6.61477	6.58158	6.71363	6.13366	6.41086	6.45322	family with sequence similarity 47, member E /// FAM47E-STBD1 readthrough /// starch binding domain 1	FAM47E /// FAM47E-STBD1 /// STBD1	6.90182	6.63666	6.33258	1.33534
11757047_x_at	11.9622	11.8571	11.8954	11.362	11.2381	11.3684	11.5468	11.592	11.8198	activating transcription factor 4 (tax-responsive enhancer element B67)	ATF4	11.9049	11.3228	11.6529	1.3352
11732243_at	7.55296	7.33734	6.64113	6.88747	6.97014	6.97014	7.17598	6.87889	5.67831	apolipoprotein L, 6	APOL6	7.17714	6.94258	6.57773	1.33514
11743136_x_at	8.48861	8.49006	8.11247	8.49601	8.39525	7.14834	8.6552	8.40684	6.57964	CCAAT/enhancer binding protein (C/EBP), delta	CEBPD	8.36372	8.0132	7.88056	1.335
11726206_a_at	7.36301	7.22286	7.7585	6.63999	6.13721	6.71057	7.52845	7.36301	7.80857	SH2 domain containing 5	SH2D5	7.44812	6.49592	7.56668	1.33498
11725929_a_at	8.8083	8.83897	9.37373	9.08587	9.13701	8.37952	8.01755	7.99373	8.92822	neurofilament, light polypeptide	NEFL	9.007	8.86747	8.31317	1.33486
11753357_a_at	6.87937	6.72166	6.72259	6.33083	6.25984	6.50062	6.05997	6.15974	6.83793	6-phosphofructo-2-kinase/fructose-2,6-biphosphatase 4	PFKFB4	6.77454	6.36376	6.35255	1.33458
11723312_a_at	8.40046	8.26857	7.83146	7.67225	7.43914	7.70782	8.03157	7.85069	7.80303	peroxisomal membrane protein 2, 22kDa	PXMP2	8.16683	7.6064	7.8951	1.3343
11731685_s_at	7.54024	7.68253	8.02766	6.67976	7.02586	7.27959	7.54024	7.54024	7.94006	RAP1 interacting factor homolog (yeast)	RIF1	7.75014	6.99507	7.67351	1.33408
11741895_a_at	5.28209	5.47681	5.7298	4.90789	5.18231	4.86423	5.16854	5.19168	5.16854	OTU domain containing 4	OTUD4	5.49623	4.98481	5.17625	1.33394
11747693_a_at	4.83335	4.90988	5.29836	4.39654	4.65083	4.44743	4.75455	4.59374	4.74603	membrane metallo-endopeptidase	MME	5.01386	4.49827	4.69811	1.33392
11744654_s_at	12.15	12.1483	12.1499	11.5172	11.5477	11.5516	11.9291	11.9916	11.8654	CD44 molecule (Indian blood group)	CD44	12.1494	11.5388	11.9287	1.3339
11719897_x_at	7.59339	7.77418	7.81776	6.45073	6.85742	7.38412	7.73736	7.48118	7.96651	family with sequence similarity 91, member A1	FAM91A1	7.72845	6.89742	7.72835	1.33382
11748660_a_at	9.63637	9.71966	9.66371	8.97724	9.23677	9.55274	9.27204	9.29068	9.21702	spastic paraplegia 20 (Troyer syndrome)	SPG20	9.67325	9.25558	9.25992	1.33376
11727018_s_at	4.54998	5.01128	5.15851	4.2382	3.99837	4.10672	4.87436	5.12894	4.60038	pregnancy-associated plasma protein A, pappalysin 1	PAPPA	4.90659	4.11443	4.86789	1.3337
11745450_a_at	7.69677	7.83856	7.43425	7.35248	7.61391	7.57254	7.03339	7.42801	6.44743	AU RNA binding protein/enoyl-CoA hydratase	AUH	7.65653	7.51297	6.96961	1.33352
11740361_s_at	7.36301	7.48661	7.76826	6.47186	6.62952	6.86542	7.59657	7.60442	7.57752	forkhead box N3	FOXN3	7.5393	6.6556	7.59284	1.33337
11725445_x_at	8.01543	7.8624	7.62511	7.84337	7.70904	7.36271	7.3419	7.24644	7.01371	B-cell CLL/lymphoma 3	BCL3	7.83431	7.63837	7.20069	1.3331
11725030_s_at	9.72052	9.86361	10.0909	8.43945	9.23004	9.56927	9.62035	9.69122	10.3118	pinin, desmosome associated protein	PNN	9.89167	9.07959	9.87446	1.33297
11751699_a_at	6.50775	6.38114	6.36524	6.10871	6.12105	6.04405	6.0531	5.76558	5.92885	ubiquitin specific peptidase 3	USP3	6.41804	6.09127	5.91584	1.33282
11722253_a_at	8.1274	8.24666	7.81572	7.52638	7.5338	7.43171	7.8878	7.74864	7.76436	NIMA (never in mitosis gene a)-related kinase 2	NEK2	8.06326	7.4973	7.80027	1.33282
11736304_a_at	7.33911	7.11906	7.77435	6.66633	6.697	6.92054	6.94767	7.10456	7.64226	microRNA 22 /// MIR22 host gene (non-protein coding)	MIR22 /// MIR22HG	7.41084	6.76129	7.2315	1.33279
11727031_a_at	10.6587	10.5115	10.1128	10.084	10.1128	10.4119	9.95429	9.77258	9.74433	sequestosome 1	SQSTM1	10.4277	10.2029	9.82373	1.33272
11740147_a_at	5.41797	5.24437	5.41086	5.46954	5.18995	5.1556	4.64316	4.65804	4.54389	neuregulin 2	NRG2	5.35773	5.2717	4.61503	1.33271
11729655_a_at	6.81249	6.92246	7.13902	6.24249	6.61194	6.70048	6.59754	6.39236	6.71725	SMAD family member 2	SMAD2	6.95799	6.51831	6.56905	1.33266
11726579_a_at	11.36	11.3556	11.2461	11.0276	10.8497	11.125	10.7597	10.7535	10.9221	proteasome (prosome, macropain) activator subunit 1 (PA28 alpha)	PSME1	11.3206	11.0008	10.8118	1.33265
11724923_at	6.33332	6.16861	6.03675	5.27426	5.51362	6.05551	5.73281	5.92507	6.09071	protein phosphatase 1, regulatory subunit 9A	PPP1R9A	6.17956	5.61446	5.9162	1.33259
11743405_a_at	7.56238	7.77692	7.37122	7.79845	7.70073	7.90518	6.63901	6.54754	6.3454	chromosome 4 open reading frame 34	C4orf34	7.57018	7.80145	6.51065	1.33249
11750189_s_at	11.5529	11.478	11.4501	10.9131	10.7163	10.7701	11.3918	11.4855	11.2009	CD44 molecule (Indian blood group)	CD44	11.4937	10.7998	11.3594	1.3324
11743055_at	7.18125	7.17204	7.27467	6.33615	6.76165	6.79432	6.90374	6.81928	7.15692	phospholipase A2-activating protein	PLAA	7.20932	6.63071	6.95998	1.33235
11733186_at	8.38974	7.98231	8.19123	7.93671	7.98231	7.31674	8.03624	7.98039	7.39067	oncostatin M receptor	OSMR	8.18776	7.74525	7.80243	1.3323
11751134_x_at	9.64818	9.38912	9.61048	8.97665	8.84315	8.93454	9.28026	9.22971	9.54816	methionine adenosyltransferase II, alpha	MAT2A	9.54926	8.91812	9.35271	1.33223
11731351_at	4.24415	4.71096	4.45696	3.84683	4.36654	4.15496	4.04617	3.85367	4.07299	neurofibromin 1	NF1	4.47069	4.12278	3.99094	1.33222
11752984_s_at	9.74606	9.707	9.82692	9.51231	9.39591	9.11301	9.36473	9.40747	9.28469	notch 2 /// notch 2 N-terminal like	NOTCH2 /// NOTCH2NL	9.75999	9.34041	9.3523	1.33204
11758136_s_at	8.80864	8.65877	8.76307	8.0995	8.04718	7.88169	8.57118	8.5585	8.82171	solute carrier family 35, member G2	SLC35G2	8.74349	8.00946	8.65047	1.33194
11750960_a_at	4.21609	4.34499	4.24458	3.41332	3.86796	4.16482	3.57408	3.84301	4.26739	aminoadipate-semialdehyde synthase	AASS	4.26855	3.81537	3.89483	1.33187
11759034_at	11.0514	11.1397	10.9719	10.1087	10.7012	10.9277	10.6027	10.5722	10.9337	STT3, subunit of the oligosaccharyltransferase complex, homolog B (S. cerevisiae)	STT3B	11.0543	10.5792	10.7029	1.33175
11746794_a_at	5.96371	6.00223	6.05553	5.27153	5.49523	5.59339	5.73281	5.73566	5.73566	NAD kinase domain containing 1	NADKD1	6.00716	5.45338	5.73471	1.33155
11744532_x_at	7.5504	7.74612	7.94092	6.37781	6.99544	7.49824	7.46901	7.56522	8.09075	pinin, desmosome associated protein	PNN	7.74582	6.95716	7.70833	1.33152
11740580_at	5.34752	5.59225	5.14716	4.82944	5.18972	5.31686	4.64813	4.8974	4.81395	N-acylsphingosine amidohydrolase (acid ceramidase) 1	ASAH1	5.36231	5.11201	4.78649	1.33151
11720310_s_at	9.65952	9.53908	9.71685	8.89879	8.86445	9.52397	9.13206	9.11231	9.82108	stress-associated endoplasmic reticulum protein 1	SERP1	9.63848	9.09574	9.35515	1.33148
11726572_a_at	8.70539	8.62389	9.30546	8.32896	7.93208	7.85212	8.85221	9.03788	8.78824	semaphorin 7A, GPI membrane anchor (John Milton Hagen blood group)	SEMA7A	8.87825	8.03772	8.89278	1.33145
11720316_s_at	9.17787	9.00336	8.46291	8.59602	8.53207	8.87067	8.27032	8.14048	8.40131	solute carrier family 44, member 2	SLC44A2	8.88138	8.66626	8.2707	1.33136
11717631_s_at	9.09037	9.1895	9.30944	8.43305	8.69778	9.41104	8.53621	8.55141	9.07177	kelch-like 9 (Drosophila)	KLHL9	9.19643	8.84729	8.71979	1.33135
11729353_a_at	6.25723	6.28045	6.50946	5.52353	5.82699	6.21288	5.9966	5.81596	6.24188	leucyl/cystinyl aminopeptidase	LNPEP	6.34905	5.85447	6.01815	1.33121
11717054_a_at	8.6333	8.38348	8.57639	7.7848	8.23036	8.26698	7.93924	8.08545	8.40345	signal sequence receptor, alpha	SSR1	8.53105	8.09405	8.14272	1.33115
11720566_at	6.80687	6.79426	6.92494	5.75967	6.07467	6.26089	6.71363	6.81623	6.95131	branched chain amino-acid transaminase 1, cytosolic	BCAT1	6.84202	6.03174	6.82706	1.3311
11748808_a_at	4.37465	4.19355	4.42173	4.08086	3.73587	3.53341	4.07975	3.87767	4.19662	AT rich interactive domain 3B (BRIGHT-like)	ARID3B	4.32997	3.78338	4.05135	1.33109
11718074_a_at	7.202	6.92633	7.2523	6.77151	6.72732	6.45456	6.8093	6.84018	6.68275	interleukin 4 receptor	IL4R	7.12688	6.65113	6.77741	1.33109
11756474_a_at	7.94875	7.91802	7.86168	8.10285	7.91362	8.38739	6.64347	6.70739	7.22731	carnitine palmitoyltransferase 1A (liver)	CPT1A	7.90949	8.13462	6.85939	1.33097
11723907_a_at	7.59027	7.56646	8.00577	6.73661	7.01816	6.8913	7.56646	7.57572	8.06238	La ribonucleoprotein domain family, member 1B	LARP1B	7.72083	6.88202	7.73485	1.33089
11751923_a_at	6.68702	6.64513	6.53493	5.5827	5.76915	6.38723	6.47821	6.10453	6.93807	erbb2 interacting protein	ERBB2IP	6.62236	5.91303	6.50694	1.33088
11725525_at	7.76568	8.04689	7.82368	6.74329	7.22429	7.38433	7.87837	7.87059	7.70013	desmoglein 2	DSG2	7.87875	7.1173	7.81636	1.33045
11749778_a_at	12.0039	11.8617	11.7247	11.3488	11.3533	11.6933	11.3584	11.2979	11.6583	protein disulfide isomerase family A, member 6	PDIA6	11.8634	11.4651	11.4382	1.33031
11753292_x_at	11.8697	11.8078	11.9363	11.3267	11.0744	11.2101	11.8014	11.7449	11.5993	CD44 molecule (Indian blood group)	CD44	11.8712	11.2037	11.7152	1.33031
11745664_s_at	6.19174	6.14823	5.80909	5.56421	5.51242	6.01147	5.58955	5.68959	5.46069	keratin associated protein 21-1 /// uncharacterized LOC100507505 /// uncharacterized LOC647264 /// uncharacterized LOC731932	KRTAP21-1 /// LOC100507505 /// LOC647264 /// LOC731932	6.04969	5.69603	5.57994	1.33025
11757824_s_at	8.49074	8.39982	8.69087	8.39399	8.49907	8.41671	7.65814	7.74116	7.98599	ral guanine nucleotide dissociation stimulator-like 1	RGL1	8.52714	8.43659	7.79509	1.32988
11729878_at	7.5926	7.69435	7.7098	7.07333	7.09549	7.43521	7.44277	7.43521	7.0439	zinc finger protein 445	ZNF445	7.66559	7.20134	7.30729	1.32985
11746617_a_at	6.98551	6.92497	7.15882	5.98443	6.70604	6.83014	6.75429	6.76535	6.63168	CCR4-NOT transcription complex, subunit 6	CNOT6	7.0231	6.50687	6.71711	1.32971
11760688_at	3.74186	3.8128	4.44845	3.09182	3.26673	3.60727	3.46421	3.74186	4.36828	neuropilin 1	NRP1	4.00104	3.32194	3.85812	1.32961
11745723_a_at	9.37276	9.63248	10.0496	8.35208	9.34079	9.57563	8.97691	9.26187	10.1392	uncharacterized LOC100507645 /// metastasis associated lung adenocarcinoma transcript 1 (non-protein coding)	LOC100507645 /// MALAT1	9.68496	9.0895	9.45933	1.32919
11718565_at	6.67988	6.78234	6.44021	5.70612	6.13734	6.16223	6.4199	6.52501	6.39101	KIAA1147	KIAA1147	6.63414	6.0019	6.44531	1.32918
11757816_s_at	10.1357	10.1949	9.54485	9.46541	9.48106	10.0023	9.57955	9.59284	9.16679	myristoylated alanine-rich protein kinase C substrate	MARCKS	9.95849	9.64958	9.44639	1.32915
11720283_at	6.67121	6.92725	6.81653	6.18306	6.87067	7.11153	6.22787	5.87637	6.09752	junction mediating and regulatory protein, p53 cofactor	JMY	6.805	6.72175	6.06725	1.32914
11726311_at	4.50474	4.29595	4.54595	3.92444	3.89718	4.00297	4.17744	3.91115	4.31749	glycine receptor, beta	GLRB	4.44888	3.94153	4.13536	1.32908
11742043_a_at	10.9038	10.8683	11.0001	10.3337	10.1369	10.2248	10.9091	10.7754	10.7022	CD44 molecule (Indian blood group)	CD44	10.9241	10.2318	10.7956	1.32906
11742425_a_at	8.00911	8.11135	8.09965	7.14623	7.70957	7.65045	7.80831	7.72399	7.93937	nuclear receptor subfamily 3, group C, member 1 (glucocorticoid receptor)	NR3C1	8.07337	7.50208	7.82389	1.32904
11759560_s_at	9.66296	9.63118	10.0854	9.04411	9.12917	9.11311	9.5332	9.52681	9.95057	solute carrier family 25 (mitochondrial iron transporter), member 37	SLC25A37	9.79317	9.09546	9.6702	1.329
11715493_a_at	11.1615	11.026	11.4918	9.64849	9.00986	9.73507	12.2984	12.3834	11.8216	cysteine-rich, angiogenic inducer, 61	CYR61	11.2265	9.46447	12.1678	1.32897
11719253_at	8.66476	8.64299	8.34249	7.91405	8.48387	8.19094	8.17335	8.21423	7.86391	cyclin-dependent kinase 19	CDK19	8.55008	8.19629	8.08383	1.32871
11728429_a_at	6.97441	7.14401	7.1401	6.04234	6.522	6.74668	6.74086	6.86954	7.13587	ligand dependent nuclear receptor corepressor	LCOR	7.08617	6.43701	6.91542	1.32865
11719639_a_at	7.33153	7.11455	7.29308	7.00267	6.75429	6.30701	7.184	7.17046	6.60032	plexin A1	PLXNA1	7.24639	6.68799	6.98493	1.32862
11719816_s_at	8.80399	8.90055	8.90805	8.39932	8.60922	8.80111	8.18685	8.26566	8.50407	blocked early in transport 1 homolog (S. cerevisiae)	BET1	8.87086	8.60322	8.31886	1.32852
11722754_a_at	6.70128	6.61241	6.84092	5.77781	6.53791	6.73744	6.08332	5.99421	6.71969	SNF2 histone linker PHD RING helicase, E3 ubiquitin protein ligase	SHPRH	6.7182	6.35106	6.26574	1.32851
11758706_s_at	5.26492	5.50013	5.54336	4.69846	4.66255	5.07469	5.21639	5.11307	5.39297	uncharacterized serine/threonine-protein kinase SgK494	SGK494	5.43614	4.8119	5.24081	1.32849
11725029_a_at	10.0865	10.1032	10.3587	8.81726	9.48356	9.93804	9.81086	10.0053	10.5848	pinin, desmosome associated protein	PNN	10.1828	9.41295	10.1336	1.32824
11716184_s_at	6.29481	6.42087	6.56785	5.12668	5.19415	6.13953	6.06244	6.09623	7.49162	activated leukocyte cell adhesion molecule	ALCAM	6.42784	5.48679	6.5501	1.32814
11750026_a_at	8.06637	7.9968	7.91195	7.26566	7.35754	7.82908	7.64353	7.65783	7.74089	dynamin 1-like	DNM1L	7.99171	7.48409	7.68075	1.32803
11755822_a_at	5.31786	5.23654	5.05459	4.73444	5.06314	5.03269	4.65666	4.7136	4.5618	tryptophan 2,3-dioxygenase	TDO2	5.20299	4.94342	4.64402	1.32802
11747698_x_at	7.56209	7.49573	7.72868	6.97418	7.18684	7.15761	7.23333	7.32778	7.23797	transcription factor 4	TCF4	7.5955	7.10621	7.26636	1.32796
11752380_a_at	4.42711	4.72537	4.69743	3.76728	4.06098	4.34147	4.27537	4.16177	4.63766	coiled-coil domain containing 41	CCDC41	4.61664	4.05657	4.35827	1.32796
11735159_x_at	5.5087	5.50314	5.48867	4.85698	4.97123	5.19883	5.14312	5.05827	5.31748	zinc finger protein 501	ZNF501	5.50017	5.00901	5.17296	1.32794
11745765_x_at	7.44775	7.5313	7.6924	6.86162	6.98574	7.0484	7.29061	7.42078	7.28071	transcription factor 4	TCF4	7.55715	6.96525	7.3307	1.32793
11757039_a_at	4.66144	4.52124	4.63968	3.9167	4.37231	4.2139	4.02281	4.13645	4.5289	X-linked inhibitor of apoptosis	XIAP	4.60745	4.16764	4.22939	1.32771
11746231_x_at	5.17672	5.23712	5.32484	4.79208	4.33357	5.1268	4.8038	5.17546	4.79283	zinc finger, MYM-type 6	ZMYM6	5.24623	4.75082	4.92403	1.32758
11747034_a_at	5.94985	6.02272	5.83198	5.17418	5.33321	5.62991	5.62268	5.67443	5.72203	interleukin 7	IL7	5.93485	5.3791	5.67305	1.32756
11725733_a_at	8.17586	8.22967	8.10784	7.18348	7.71264	7.73422	7.81776	7.94689	8.17936	nuclear transcription factor Y, alpha	NFYA	8.17112	7.54345	7.98134	1.32752
11724481_a_at	10.2864	10.3226	10.5607	10.0852	10.1238	9.66866	9.93022	9.97818	10.1016	neuronal regeneration related protein homolog (rat)	NREP	10.3899	9.95921	10.0033	1.32743
11748774_x_at	5.12894	5.07105	4.74193	4.27387	4.45026	4.72788	4.63944	4.77036	4.57069	cathepsin L2	CTSL2	4.98064	4.484	4.66016	1.32736
11757341_s_at	5.07154	5.33486	5.29045	4.64314	4.68198	4.91907	4.75042	4.89643	5.05141	optineurin	OPTN	5.23228	4.74806	4.89942	1.32734
11746081_x_at	7.42405	7.67707	7.56421	6.87974	7.00909	7.05297	7.28005	7.28005	7.37851	family with sequence similarity 60, member A	FAM60A	7.55511	6.9806	7.31287	1.32719
11722393_s_at	9.84422	9.96283	9.8215	9.25275	9.45864	9.59996	9.57302	9.55279	9.37019	transmembrane protein 126B	TMEM126B	9.87618	9.43712	9.49867	1.32711
11752570_a_at	7.43104	7.22355	7.4007	6.79026	6.61405	6.64995	7.15835	7.28993	7.15835	Ras and Rab interactor 2	RIN2	7.35176	6.68475	7.20221	1.3271
11736703_x_at	5.84203	5.66965	6.27717	6.36651	6.21809	5.62155	4.99742	4.72951	5.19591	mitogen-activated protein kinase kinase kinase 9	MAP3K9	5.92962	6.06871	4.97428	1.32696
11722804_x_at	7.79533	7.96727	8.16457	6.40163	7.12767	7.88537	7.77158	7.76517	8.45448	polypyrimidine tract binding protein 2	PTBP2	7.97573	7.13822	7.99707	1.32692
11739247_a_at	7.68698	7.78594	7.73038	6.81818	7.34513	7.55171	7.28854	7.23932	7.7155	family with sequence similarity 208, member B	FAM208B	7.73444	7.23834	7.41445	1.32688
11746351_a_at	8.35808	8.44892	8.55859	7.26448	8.06649	8.58379	8.01718	8.12218	8.23065	REV3-like, polymerase (DNA directed), zeta, catalytic subunit	REV3L	8.4552	7.97159	8.12333	1.3266
11746223_a_at	7.31031	7.44874	7.45371	6.4199	6.62689	7.2141	7.06311	7.03553	7.61992	jumonji domain containing 1C	JMJD1C	7.40425	6.75363	7.23952	1.32655
11721614_a_at	3.14295	3.07238	3.61762	2.97589	2.99012	2.6561	2.99012	2.78351	2.82447	v-kit Hardy-Zuckerman 4 feline sarcoma viral oncogene homolog	KIT	3.27765	2.87404	2.86603	1.32649
11760109_at	8.13648	8.1562	8.049	7.38331	7.80295	7.82996	7.59838	7.63272	7.99071	transmembrane protein 41B	TMEM41B	8.11389	7.67208	7.7406	1.32643
11764171_s_at	8.31275	8.39594	8.2728	7.56867	7.72079	8.25019	7.9422	7.90071	8.13515	DCN1, defective in cullin neddylation 1, domain containing 1 (S. cerevisiae)	DCUN1D1	8.32716	7.84655	7.99269	1.32642
11728943_at	4.42399	4.77727	4.20296	4.12308	3.98691	4.34082	3.87187	3.9434	4.09721	zinc finger protein 404	ZNF404	4.46807	4.15027	3.97083	1.32641
11717497_at	9.01441	9.04793	9.09394	8.18029	8.7056	9.17675	8.44783	8.49305	8.86402	solute carrier family 25 (pyrimidine nucleotide carrier ), member 36	SLC25A36	9.05209	8.68755	8.60163	1.32639
11749035_a_at	7.45065	7.45939	7.98681	7.62244	7.09225	6.98268	7.01072	7.32036	7.32036	integrin, alpha 3 (antigen CD49C, alpha 3 subunit of VLA-3 receptor)	ITGA3	7.63228	7.23246	7.21715	1.32636
[truncated: 47,396 more rows]

## Sheet: 1205Lu
Probe Set ID	SCR 1	SCR 2	SCR 3	shILEI 3 1	shILEI 3 2	shILEI 3 3	shILEI 5 1	shILEI 5 2	shILEI 5 3	Gene Title	Gene Symbol	SCR avg	shILEI 3 avg	shILEI 5 avg	FC SCR/sh
11715670_a_at	11.4	11.8446	11.4742	7.18661	6.89072	7.23601	9.38453	10.0859	9.84399	interferon induced transmembrane protein 1	IFITM1	11.5729	7.10445	9.77147	8.78466
11715671_x_at	11.4398	11.8646	11.5027	7.48057	7.06628	7.63196	9.63482	10.1203	9.8854	interferon induced transmembrane protein 1	IFITM1	11.6024	7.39294	9.88017	7.81272
11754026_a_at	12.0058	12.5235	12.1632	9.36986	9.35309	9.67823	9.92301	10.1622	10.1177	interleukin 8	IL8	12.2308	9.46706	10.0676	5.51548
11763226_x_at	12.0058	12.5513	12.1885	9.54988	9.39466	9.69289	9.85778	10.2516	10.1177	interleukin 8	IL8	12.2485	9.54581	10.0757	5.41797
11719518_at	7.78683	7.19911	7.40833	5.04597	5.00847	5.25575	5.10559	5.31096	5.36302	sema domain, seven thrombospondin repeats (type 1 and type 1-like), transmembrane domain (TM) and short cytoplasmic domain, (semaphorin) 5A	SEMA5A	7.46475	5.10339	5.25986	4.86732
11719521_at	9.63375	9.50808	9.64402	7.48174	7.41148	7.65064	7.54878	7.48092	7.4984	sema domain, seven thrombospondin repeats (type 1 and type 1-like), transmembrane domain (TM) and short cytoplasmic domain, (semaphorin) 5A	SEMA5A	9.59528	7.51462	7.50937	4.23773
11723007_a_at	7.20445	7.28209	7.26595	5.55478	5.55251	5.44216	4.75961	4.85128	5.24594	cell cycle progression 1 /// DYX1C1-CCPG1 readthrough (non-protein coding)	CCPG1 /// DYX1C1-CCPG1	7.25083	5.51648	4.95228	4.04586
11719522_at	9.19203	9.32959	9.51076	7.36169	7.33328	7.35494	7.3448	7.38559	7.37672	sema domain, seven thrombospondin repeats (type 1 and type 1-like), transmembrane domain (TM) and short cytoplasmic domain, (semaphorin) 5A	SEMA5A	9.34413	7.34997	7.36904	3.9576
11718841_s_at	13.1841	13.5496	13.3474	11.1392	10.9633	11.347	11.563	11.7619	11.7249	interleukin 8	IL8	13.3604	11.1498	11.6833	3.84724
11719519_at	6.42164	6.77606	6.64176	4.60052	4.53713	4.78093	4.80965	4.66314	4.84804	sema domain, seven thrombospondin repeats (type 1 and type 1-like), transmembrane domain (TM) and short cytoplasmic domain, (semaphorin) 5A	SEMA5A	6.61315	4.63953	4.77361	3.7492
11726201_a_at	8.16008	8.46049	8.18039	5.7024	5.32693	5.67192	6.66975	7.54773	7.25987	2'-5'-oligoadenylate synthetase 2, 69/71kDa	OAS2	8.26699	5.56708	7.15912	3.7422
11719520_at	8.67392	8.80175	8.8919	6.50558	6.69484	7.00353	6.92946	7.12957	7.12957	sema domain, seven thrombospondin repeats (type 1 and type 1-like), transmembrane domain (TM) and short cytoplasmic domain, (semaphorin) 5A	SEMA5A	8.78919	6.73465	7.06287	3.70747
11743350_a_at	6.88179	7.49697	7.23913	5.04959	5.10398	5.22893	5.44634	5.63381	5.45396	chromosome 15 open reading frame 48	C15orf48	7.20596	5.1275	5.51137	3.69745
11716364_s_at	11.3748	11.3611	11.5103	9.13966	9.0999	9.3392	9.75246	9.93739	9.93277	asparagine synthetase (glutamine-hydrolyzing)	ASNS	11.4154	9.19292	9.87421	3.68539
11741897_a_at	10.5824	10.7919	10.7829	8.16997	8.23957	8.06566	9.5449	9.57541	9.57541	matrix metallopeptidase 1 (interstitial collagenase)	MMP1	10.7191	8.1584	9.56524	3.62314
11728477_at	6.64449	7.51841	6.73377	4.55131	4.61107	4.63601	5.42629	5.85901	5.8526	chemokine (C-X-C motif) ligand 3	CXCL3	6.96556	4.59946	5.71263	3.50523
11759005_a_at	6.29843	6.51717	6.62727	4.02297	3.91975	4.25332	5.29188	5.29188	5.29188	chromosome 12 open reading frame 39	C12orf39	6.48096	4.06535	5.29188	3.48786
11748793_a_at	11.2821	11.2842	11.3897	9.06981	9.13791	9.23847	9.80246	10.0066	9.98072	asparagine synthetase (glutamine-hydrolyzing)	ASNS	11.3187	9.14873	9.92993	3.43265
11726479_a_at	8.57786	8.82372	8.53176	6.38599	5.90111	6.27194	7.04332	8.0071	7.62293	myxovirus (influenza virus) resistance 2 (mouse)	MX2	8.64445	6.18635	7.55778	3.41618
11724037_at	7.27547	7.89966	7.40597	5.76018	5.71435	5.92124	5.30408	5.90788	6.01864	prostaglandin-endoperoxide synthase 2 (prostaglandin G/H synthase and cyclooxygenase)	PTGS2	7.52703	5.79859	5.74353	3.37754
11716365_x_at	12.1419	12.1757	12.2227	10.0003	10.0737	10.0883	10.7445	10.8278	10.8331	asparagine synthetase (glutamine-hydrolyzing)	ASNS	12.1801	10.0541	10.8018	3.36867
11723105_at	8.82522	9.26888	8.84127	6.764	6.30253	6.62681	7.48692	8.37507	7.8076	cytidine monophosphate (UMP-CMP) kinase 2, mitochondrial	CMPK2	8.97846	6.56445	7.88986	3.36662
11755928_s_at	10.4599	10.6422	10.5928	8.2136	8.28816	8.13666	9.49667	9.46934	9.50262	matrix metallopeptidase 1 (interstitial collagenase)	MMP1	10.5649	8.2128	9.48955	3.28016
11736135_at	7.58167	7.89507	7.37286	5.37708	4.96487	5.31888	6.18188	7.00341	6.71308	2'-5'-oligoadenylate synthetase 2, 69/71kDa	OAS2	7.61653	5.22028	6.63279	3.22657
11716167_a_at	11.6988	11.8922	11.6787	9.43506	9.07883	9.44366	10.4749	11.1115	10.9003	myxovirus (influenza virus) resistance 1, interferon-inducible protein p78 (mouse)	MX1	11.7566	9.31919	10.8289	3.20988
11731762_s_at	6.97902	7.20283	7.07555	5.96663	5.88627	6.12323	4.46844	5.08878	4.98099	ribosomal protein S6 kinase, 90kDa, polypeptide 2	RPS6KA2	7.0858	5.99204	4.84607	3.17498
11744763_x_at	11.6769	11.5516	11.7491	9.61764	9.72117	9.62662	10.301	10.3913	10.4081	asparagine synthetase (glutamine-hydrolyzing)	ASNS	11.6592	9.65514	10.3668	3.13447
11758100_s_at	10.7408	11.0392	10.8197	9.32299	9.22807	9.54225	8.89609	9.165	9.188	complement component 1, s subcomponent	C1S	10.8665	9.36444	9.08303	3.12275
11753064_a_at	6.41009	6.90101	6.54592	4.32492	4.20848	4.77061	4.96675	5.89775	5.69233	myxovirus (influenza virus) resistance 2 (mouse)	MX2	6.61901	4.43467	5.51894	3.12142
11749190_a_at	6.45646	6.75173	6.89207	4.81581	4.78003	4.54931	5.08661	5.77218	5.40161	calmegin	CLGN	6.70009	4.71505	5.42013	3.10049
11731181_a_at	8.81297	9.15903	8.74814	6.66212	6.21124	6.77377	7.66652	8.3321	8.0364	epithelial stromal interaction 1 (breast)	EPSTI1	8.90672	6.54904	8.01167	3.08733
11744843_s_at	9.83484	10.0488	10.0139	8.507	8.52303	8.55445	8.04486	8.23987	8.22955	pregnancy-associated plasma protein A, pappalysin 1	PAPPA	9.96588	8.52816	8.17143	3.06542
11742287_a_at	7.11303	7.2479	7.21567	5.54723	5.35232	5.32061	5.76781	5.76781	5.76781	ChaC, cation transport regulator homolog 1 (E. coli)	CHAC1	7.1922	5.40672	5.76781	3.04182
11719588_a_at	10.341	10.5947	10.3837	8.13022	7.75086	8.24688	9.23025	10.0229	9.72378	2'-5'-oligoadenylate synthetase 1, 40/46kDa	OAS1	10.4398	8.04265	9.65898	3.00839
11727016_s_at	9.68416	9.96905	9.77723	8.35539	8.36683	8.41744	7.97073	8.14388	8.19572	pregnancy-associated plasma protein A, pappalysin 1	PAPPA	9.81015	8.37989	8.10344	2.96593
11750355_a_at	9.73082	9.48504	9.47807	8.18716	8.33953	8.46897	7.71725	7.46137	7.85994	cell cycle progression 1 /// DYX1C1-CCPG1 readthrough (non-protein coding)	CCPG1 /// DYX1C1-CCPG1	9.56464	8.33189	7.67952	2.94637
11743972_a_at	9.65966	9.7472	9.92964	8.39095	8.26385	8.4863	7.95831	8.13122	8.17889	DNA-damage-inducible transcript 4	DDIT4	9.77883	8.38037	8.08947	2.91584
11724256_s_at	9.84678	10.2171	9.83446	7.89228	7.41225	7.79171	8.84513	9.48993	9.14922	2'-5'-oligoadenylate synthetase 1, 40/46kDa	OAS1	9.96611	7.69875	9.16143	2.89993
11721983_a_at	7.72162	7.9021	8.00897	6.0601	6.01208	5.97746	6.67822	6.67822	6.67822	phosphotyrosine interaction domain containing 1	PID1	7.87756	6.01655	6.67822	2.88822
11728476_a_at	6.10521	6.79518	6.49962	4.11902	4.41151	4.33162	5.15016	5.71908	5.97148	chemokine (C-X-C motif) ligand 3	CXCL3	6.46667	4.28738	5.61357	2.86035
11727014_at	7.21029	7.20256	7.05159	5.73394	5.71386	5.66724	5.44665	5.67437	5.61575	pregnancy-associated plasma protein A, pappalysin 1	PAPPA	7.15482	5.70501	5.57892	2.85373
11748068_x_at	8.2789	8.1539	8.42769	6.9023	6.89776	6.9886	6.65054	6.63227	6.66197	cell cycle progression 1 /// DYX1C1-CCPG1 readthrough (non-protein coding)	CCPG1 /// DYX1C1-CCPG1	8.28683	6.92955	6.64826	2.82436
11748067_a_at	6.9695	6.96812	7.04621	5.62793	5.66099	5.71014	5.31163	5.27001	5.43904	cell cycle progression 1 /// DYX1C1-CCPG1 readthrough (non-protein coding)	CCPG1 /// DYX1C1-CCPG1	6.99461	5.66635	5.34022	2.81146
11744128_x_at	8.77832	9.39097	9.07732	7.09777	7.10849	7.21759	8.00682	8.06556	8.06556	chemokine (C-X-C motif) ligand 2	CXCL2	9.08221	7.14129	8.04598	2.80611
11721436_a_at	6.95887	6.86531	7.21008	5.11264	5.086	5.48975	5.84234	5.83464	5.84234	stanniocalcin 2	STC2	7.01142	5.22947	5.83977	2.78331
11739345_x_at	5.18195	5.39788	5.18714	3.49594	3.40355	3.52511	4.11845	4.00576	4.17477	calmegin	CLGN	5.25566	3.47487	4.09966	2.76714
11719366_s_at	11.3135	11.8909	11.5567	9.73175	9.61276	9.9012	10.3302	10.6173	10.5883	chemokine (C-X-C motif) ligand 1 (melanoma growth stimulating activity, alpha)	CXCL1	11.587	9.74857	10.5119	2.74495
11739216_x_at	6.48929	6.9167	6.57319	4.595	4.73591	4.05091	5.51319	6.33265	6.01011	radical S-adenosyl methionine domain containing 2	RSAD2	6.65973	4.46061	5.95198	2.73859
11719811_a_at	10.0132	10.0631	10.1859	8.33099	8.19605	8.28867	8.98026	9.01258	9.01258	tribbles homolog 3 (Drosophila)	TRIB3	10.0874	8.2719	9.00181	2.7331
11754579_at	8.38867	8.48761	8.27579	6.99899	6.87907	7.05612	6.81898	6.96155	6.94071	pregnancy-associated plasma protein A, pappalysin 1	PAPPA	8.38402	6.97806	6.90708	2.71595
11723008_s_at	8.26542	8.2416	8.29219	6.9469	6.93676	7.01215	6.60165	6.63454	6.82495	cell cycle progression 1	CCPG1	8.2664	6.96527	6.68705	2.71366
11718876_at	7.68639	7.82893	7.86302	6.08724	5.6555	5.94597	6.72272	6.89545	6.85418	delta/notch-like EGF repeat containing	DNER	7.79278	5.89624	6.82412	2.69933
11716663_a_at	9.98344	10.0747	10.3105	8.44243	8.21979	8.46006	9.06895	8.97424	8.97832	growth differentiation factor 15	GDF15	10.1229	8.37409	9.00717	2.69871
11756820_a_at	11.5109	11.812	11.4855	9.51915	9.23771	9.4659	10.622	11.2386	10.9717	interferon-induced protein with tetratricopeptide repeats 1	IFIT1	11.6028	9.40759	10.9441	2.68873
11736664_a_at	7.95836	7.99065	8.02304	6.52923	6.48716	6.58561	6.54235	6.66583	6.64935	Jun dimerization protein 2	JDP2	7.99069	6.534	6.61918	2.66493
11724346_a_at	9.62243	9.80992	9.70195	7.81383	7.56744	7.80762	8.65957	9.04424	8.90284	interferon induced with helicase C domain 1	IFIH1	9.71143	7.72963	8.86888	2.66139
11727018_s_at	7.8754	8.09532	7.87365	6.68822	6.67445	6.61123	6.36986	6.41333	6.52596	pregnancy-associated plasma protein A, pappalysin 1	PAPPA	7.94813	6.65797	6.43639	2.64075
11720298_at	6.00149	6.62515	5.91541	4.38788	4.50721	4.70063	4.72659	5.18238	5.18723	chemokine (C-X-C motif) ligand 10	CXCL10	6.18068	4.53191	5.03207	2.63663
11742701_x_at	10.362	10.6981	10.5643	9.14345	8.98624	9.22907	8.97708	9.27544	9.27544	complement component 1, r subcomponent	C1R	10.5415	9.11959	9.17599	2.62745
11721875_at	10.2373	10.1546	10.3555	8.52481	8.42082	8.60439	9.08777	9.22258	9.27544	solute carrier family 7 (anionic amino acid transporter light chain, xc- system), member 11	SLC7A11	10.2491	8.51667	9.19527	2.6265
11727015_s_at	9.34261	9.63322	9.42853	8.10393	8.10047	8.11627	7.97325	8.0683	8.11205	pregnancy-associated plasma protein A, pappalysin 1	PAPPA	9.46812	8.10689	8.0512	2.61911
11716665_s_at	9.73552	9.86837	9.95781	8.10525	8.07366	8.21632	8.80461	8.8224	8.80629	growth differentiation factor 15	GDF15	9.8539	8.13174	8.8111	2.60716
11742699_a_at	11.239	11.5572	11.4437	10.0294	9.86736	10.1646	9.88756	10.0884	10.1524	complement component 1, r subcomponent	C1R	11.4133	10.0205	10.0428	2.60564
11747376_s_at	7.84576	7.85409	7.91865	6.44313	6.64904	6.6385	6.38759	6.27143	6.56787	cell cycle progression 1	CCPG1	7.87283	6.57689	6.40896	2.60251
11741438_a_at	6.26011	6.68428	6.32067	5.09863	4.74538	4.70316	5.03234	5.35275	5.32405	calmegin	CLGN	6.42169	4.84906	5.23638	2.60082
11752627_a_at	5.17565	5.45201	5.29763	3.50455	3.98617	3.86228	3.97375	4.07923	4.18337	calmegin	CLGN	5.30843	3.78433	4.07878	2.59705
11730903_a_at	7.97271	7.8713	8.03739	6.5311	6.50537	6.60382	6.5567	6.62524	6.70367	Jun dimerization protein 2	JDP2	7.96047	6.54676	6.62854	2.58976
11746463_a_at	11.0952	11.6244	11.2342	9.69892	9.58541	9.80927	10.0102	10.2929	10.2793	interleukin 6 (interferon, beta 2)	IL6	11.3179	9.69787	10.1941	2.58819
11743495_s_at	5.91483	6.17956	6.35731	5.05974	4.8669	5.20315	4.66581	4.41947	4.51386	synaptic vesicle glycoprotein 2B	SV2B	6.15057	5.04326	4.53305	2.57115
11716664_x_at	10.5386	10.7166	10.8108	9.09851	8.91356	9.13534	9.62457	9.62016	9.62016	growth differentiation factor 15	GDF15	10.6886	9.04914	9.62163	2.55489
11744287_x_at	9.18642	9.05162	9.15234	7.72214	7.81057	7.81491	7.56333	7.85689	7.90379	cystathionine-beta-synthase	CBS	9.13013	7.78254	7.77467	2.55181
11718541_a_at	9.2713	9.5028	9.31272	7.98891	7.89061	7.99198	8.04806	8.0918	8.0918	metastasis suppressor 1	MTSS1	9.36228	7.95717	8.07722	2.54044
11728203_a_at	10.3978	10.5107	10.5566	9.12509	9.05703	9.1025	9.20005	9.22062	9.2182	phosphoglycerate dehydrogenase	PHGDH	10.4884	9.09488	9.21296	2.52178
11744127_at	8.63259	9.21465	8.86603	7.15145	6.97659	7.27216	8.0071	8.0071	8.0071	chemokine (C-X-C motif) ligand 2	CXCL2	8.90443	7.1334	8.0071	2.52131
11752577_at	10.4475	10.6547	10.6634	9.21878	9.09037	9.34699	9.25429	9.36614	9.25173	ferritin, heavy polypeptide 1	FTH1	10.5885	9.21871	9.29072	2.52069
11763250_x_at	9.9104	10.4151	9.92575	8.29307	8.29049	8.60089	9.05201	9.12176	9.18139	chemokine (C-X-C motif) ligand 1 (melanoma growth stimulating activity, alpha) /// chemokine (C-X-C motif) ligand 2	CXCL1 /// CXCL2	10.0837	8.39482	9.11839	2.50904
11740891_a_at	8.92097	9.24376	9.01017	7.35044	6.94259	7.1275	7.98205	8.5669	8.42967	2'-5'-oligoadenylate synthetase 1, 40/46kDa	OAS1	9.0583	7.14018	8.32621	2.50552
11742700_s_at	10.0197	10.3985	10.1424	8.90105	8.78978	8.92734	8.72794	8.92064	8.92734	complement component 1, r subcomponent	C1R	10.1868	8.87272	8.85864	2.49864
11721435_at	8.68724	8.76648	8.84622	7.02972	7.03457	6.97265	7.89776	7.89776	7.89776	stanniocalcin 2	STC2	8.76665	7.01232	7.89776	2.48218
11752820_a_at	5.24014	5.05806	4.94361	3.30475	3.65171	3.57986	4.06877	3.97418	4.06877	phosphotyrosine interaction domain containing 1	PID1	5.0806	3.51211	4.03724	2.47243
11721876_s_at	10.8962	10.815	10.9677	9.26062	9.1671	9.33691	9.93969	9.90146	9.94519	solute carrier family 7 (anionic amino acid transporter light chain, xc- system), member 11	SLC7A11	10.893	9.25488	9.92878	2.46424
11736134_a_at	7.87383	8.4448	8.04302	6.53838	6.04943	6.26847	7.0508	7.58702	7.42847	2'-5'-oligoadenylate synthetase 2, 69/71kDa	OAS2	8.12055	6.28543	7.35543	2.46249
11737122_at	5.58291	5.3343	6.0045	4.19075	4.00533	4.2585	4.40777	4.66303	4.57513	ankyrin-repeat and fibronectin type III domain containing 1	ANKFN1	5.64057	4.15153	4.54864	2.4461
11744286_s_at	10.1129	10.0804	10.1718	8.72153	8.86992	8.8607	8.74235	8.9014	8.91352	cystathionine-beta-synthase	CBS	10.1217	8.81738	8.85242	2.43991
11744285_a_at	9.37159	9.20005	9.28541	7.94962	7.98656	8.07985	8.00008	7.9372	8.05401	cystathionine-beta-synthase	CBS	9.28568	8.00534	7.99709	2.43592
11716895_s_at	11.8758	12.0706	11.8461	9.94612	9.73898	9.99868	11.1609	11.6137	11.462	ISG15 ubiquitin-like modifier	ISG15	11.9308	9.89459	11.4122	2.42399
11723698_a_at	8.49405	8.59705	8.29693	6.641	6.60053	6.51248	7.45587	8.05611	7.8795	2'-5'-oligoadenylate synthetase 3, 100kDa	OAS3	8.46268	6.58467	7.79716	2.41456
11754114_a_at	10.8378	11.2437	10.8534	9.46308	9.20225	9.53739	9.9794	10.0491	10.0491	chemokine (C-X-C motif) ligand 1 (melanoma growth stimulating activity, alpha)	CXCL1	10.9783	9.40091	10.0259	2.40306
11715430_a_at	12.788	12.8918	12.8159	11.5879	11.5042	11.6948	11.517	11.532	11.683	aldo-keto reductase family 1, member B1 (aldose reductase)	AKR1B1	12.8319	11.5956	11.5773	2.3709
11736136_s_at	8.86895	8.97006	8.70075	7.14258	7.0431	7.21344	7.805	8.31558	8.12161	2'-5'-oligoadenylate synthetase 2, 69/71kDa	OAS2	8.84659	7.13304	8.08073	2.3615
11732219_a_at	7.47877	7.62317	7.53103	6.11957	5.98438	5.92977	6.46075	6.65824	6.70585	tubulin, epsilon 1	TUBE1	7.54432	6.01124	6.60828	2.3531
11721437_a_at	7.44424	7.45293	7.4783	5.90056	5.92277	5.923	6.54496	6.54496	6.54496	stanniocalcin 2	STC2	7.45849	5.91544	6.54496	2.3429
11744835_s_at	10.053	10.0804	10.074	8.79511	8.86737	8.87548	8.76159	8.87373	8.89654	cystathionine-beta-synthase	CBS	10.0692	8.84599	8.84395	2.33624
11715393_a_at	7.05934	7.34699	7.13233	5.81786	5.65702	5.78479	5.95341	6.20671	6.32282	complement component 3	C3	7.17955	5.75322	6.16098	2.33343
11722407_a_at	8.73467	8.55446	8.68425	7.33408	7.06888	7.20162	7.60948	7.69545	7.73739	ChaC, cation transport regulator homolog 1 (E. coli)	CHAC1	8.6578	7.20153	7.68077	2.32406
11742278_a_at	7.23859	7.36182	7.5911	5.7828	5.81537	6.01819	6.49624	6.4746	6.5603	cystathionase (cystathionine gamma-lyase)	CTH	7.39717	5.87212	6.51038	2.30685
11742991_a_at	10.3034	10.2998	10.3986	8.69035	8.62007	8.66718	9.5123	9.64973	9.63757	phosphoserine aminotransferase 1	PSAT1	10.3339	8.6592	9.59987	2.30442
11748362_s_at	6.88179	6.9841	6.95466	6.22431	6.22431	6.28756	5.33362	5.37375	5.0135	ATP-binding cassette, sub-family C (CFTR/MRP), member 3	ABCC3	6.94018	6.24539	5.24029	2.29317
11724038_a_at	5.84252	6.48716	6.12016	5.14711	4.91914	4.86742	4.8019	4.96498	5.02134	prostaglandin-endoperoxide synthase 2 (prostaglandin G/H synthase and cyclooxygenase)	PTGS2	6.14995	4.97789	4.92941	2.29151
11725024_a_at	11.6937	11.8721	11.6495	10.5137	10.4367	10.5921	10.3745	10.6319	10.7099	uncharacterized LOC100129518 /// superoxide dismutase 2, mitochondrial	LOC100129518 /// SOD2	11.7384	10.5142	10.5721	2.28992
11748907_a_at	7.68263	7.87096	7.82186	6.84863	6.73287	6.81015	6.32369	6.39603	6.56803	retinoic acid receptor responder (tazarotene induced) 3	RARRES3	7.79182	6.79722	6.42925	2.26354
11752656_a_at	8.19461	8.24125	8.37507	7.06536	7.1368	7.05552	7.0882	7.12627	7.08678	cystathionine-beta-synthase	CBS	8.27031	7.08589	7.10042	2.26131
11758500_s_at	7.79321	8.01641	7.92513	6.40444	6.42896	6.68341	6.76284	7.19447	7.00796	transmembrane protein 140	TMEM140	7.91158	6.5056	6.98842	2.24167
11742993_x_at	10.2452	10.3494	10.3642	8.65829	8.69268	8.73865	9.50739	9.64973	9.6844	phosphoserine aminotransferase 1	PSAT1	10.3196	8.69654	9.61384	2.2414
11721031_a_at	7.71045	7.92901	8.18425	6.32692	6.55519	6.28473	7.14334	7.21255	7.1501	SH3 domain binding glutamic acid-rich protein	SH3BGR	7.94124	6.38895	7.16866	2.23835
11724367_a_at	8.36157	8.6356	8.58595	7.63289	7.53102	7.63289	7.01929	7.1821	7.24189	sema domain, transmembrane domain (TM), and cytoplasmic domain, (semaphorin) 6D	SEMA6D	8.52771	7.59893	7.14776	2.22585
11750796_a_at	7.20297	7.35302	7.56735	5.91946	5.81395	5.80399	6.62252	6.62347	6.58189	delta/notch-like EGF repeat containing	DNER	7.37445	5.8458	6.60929	2.21438
11719692_a_at	7.69067	7.86562	7.67151	6.85667	6.61825	7.0315	6.08532	6.47838	6.50653	retinoic acid receptor responder (tazarotene induced) 3	RARRES3	7.7426	6.83548	6.35674	2.21375
11721998_a_at	8.04648	8.23701	7.92176	6.69915	6.51547	6.76053	6.8695	7.41691	7.29037	poly (ADP-ribose) polymerase family, member 14	PARP14	8.06842	6.65838	7.19226	2.20854
11755223_a_at	8.25724	8.37586	8.22444	7.23667	7.21772	7.41262	6.90057	7.01047	7.09484	jumonji C domain containing histone demethylase 1 homolog D (S. cerevisiae)	JHDM1D	8.28585	7.28901	7.00196	2.20436
11739515_at	10.5953	10.5607	10.6911	9.04863	9.21497	9.24206	9.88587	9.76733	9.7201	carbonic anhydrase VIII	CA8	10.6157	9.16856	9.7911	2.1975
11723699_s_at	10.3862	10.5198	10.4206	8.56664	8.58531	8.82018	9.69468	10.1896	10.0116	2'-5'-oligoadenylate synthetase 3, 100kDa	OAS3	10.4422	8.65738	9.96528	2.18991
11739217_a_at	6.43021	6.56831	6.15958	4.5557	4.67552	4.83001	5.29028	6.13416	6.08028	radical S-adenosyl methionine domain containing 2	RSAD2	6.38603	4.68707	5.83491	2.18108
11754473_a_at	8.35571	8.41943	8.2934	7.18242	7.20724	7.38502	7.14226	7.30047	7.17628	cell adhesion molecule 1	CADM1	8.35618	7.25823	7.20633	2.17935
11748910_a_at	10.0568	10.1203	9.71977	8.76967	8.95883	8.94251	8.67624	8.86947	8.86526	uncharacterized LOC100129518 /// superoxide dismutase 2, mitochondrial	LOC100129518 /// SOD2	9.96563	8.89034	8.80365	2.17142
11747349_s_at	10.3261	10.291	10.4661	8.75682	8.78647	8.84834	9.69961	9.62457	9.74974	phosphoserine aminotransferase 1	PSAT1	10.3611	8.79721	9.6913	2.16864
11751172_a_at	7.94175	8.13528	8.14791	6.5939	6.71357	6.63292	7.28249	7.27961	7.27961	tribbles homolog 3 (Drosophila)	TRIB3	8.07498	6.6468	7.28057	2.1604
11723239_a_at	6.38276	6.72486	6.61368	5.67088	5.87547	5.94561	4.97629	5.1473	5.18238	guanine nucleotide binding protein (G protein), gamma 7	GNG7	6.57376	5.83065	5.10199	2.15463
11728043_at	6.61532	6.39302	6.46193	5.43255	5.36399	5.57957	5.20219	5.32255	5.42009	pannexin 2	PANX2	6.49009	5.4587	5.31495	2.1484
11756171_a_at	6.70131	7.01112	6.89187	6.10091	6.09218	6.29287	5.25484	5.51922	5.34059	6-phosphofructo-2-kinase/fructose-2,6-biphosphatase 2	PFKFB2	6.8681	6.16199	5.37155	2.14552
11718986_a_at	13.0392	13.1221	13.0328	10.9208	11.0957	11.3237	12.6638	12.8714	12.9253	interferon, alpha-inducible protein 6	IFI6	13.0647	11.1134	12.8202	2.14045
11716939_a_at	8.76536	8.78149	9.06394	7.49795	7.37222	7.46307	8.04698	8.05119	8.21926	heme oxygenase (decycling) 1	HMOX1	8.87026	7.44441	8.10581	2.13635
11721994_s_at	10.7038	10.836	10.7076	9.41637	9.32469	9.48149	9.66086	10.1064	9.95303	ubiquitin-conjugating enzyme E2L 6	UBE2L6	10.7491	9.40752	9.90675	2.13168
11756182_s_at	11.0679	10.931	11.122	9.45336	9.58286	9.54192	10.2201	10.4276	10.4695	phosphoserine aminotransferase 1	PSAT1	11.0403	9.52604	10.3724	2.13032
11749412_a_at	7.45753	7.56001	7.22921	6.22642	5.95599	6.20128	6.21674	6.88378	6.46646	poly (ADP-ribose) polymerase family, member 14	PARP14	7.41558	6.1279	6.52232	2.12944
11758009_s_at	8.17566	8.31659	8.17417	6.80014	7.13638	6.97775	7.16364	7.43163	7.33793	adenosine monophosphate deaminase 3	AMPD3	8.22214	6.97142	7.31107	2.11534
11721564_a_at	5.96288	6.43994	6.0615	4.83987	4.67553	5.23554	5.18043	5.36337	5.15036	phospholipase A2, group IVC (cytosolic, calcium-independent)	PLA2G4C	6.15477	4.91698	5.23138	2.1149
11715411_a_at	10.1554	10.1432	10.1853	9.32957	9.43356	9.32957	8.83091	8.71368	8.8527	endothelial PAS domain protein 1 /// uncharacterized LOC100652809	EPAS1 /// LOC100652809	10.1613	9.36423	8.79909	2.11348
11722851_at	7.81055	7.83695	7.79934	6.76525	6.47289	6.67898	6.80941	6.89397	6.79782	baculoviral IAP repeat containing 3	BIRC3	7.81561	6.63904	6.83373	2.1129
11724117_x_at	8.04315	8.42106	8.08934	6.74756	6.73452	6.81244	7.19486	7.77498	7.38789	sterile alpha motif domain containing 9-like	SAMD9L	8.18451	6.76484	7.45258	2.1079
11728241_at	8.54757	8.56566	8.44219	7.66652	7.57944	7.71142	7.30009	7.31859	7.09719	Ras-related GTP binding D	RRAGD	8.51847	7.65246	7.23862	2.10371
11724255_a_at	8.68691	9.11529	8.71593	7.55501	7.1384	7.51964	7.82822	8.37715	8.19222	2'-5'-oligoadenylate synthetase 1, 40/46kDa	OAS1	8.83938	7.40435	8.13253	2.1008
11739516_at	11.094	11.1415	11.1795	9.81362	9.70259	9.873	10.3544	10.3306	10.3384	carbonic anhydrase VIII	CA8	11.1383	9.7964	10.3411	2.09879
11742992_s_at	10.4714	10.3142	10.3759	8.82031	9.01261	8.93514	9.53925	9.79069	9.85407	phosphoserine aminotransferase 1	PSAT1	10.3872	8.92269	9.728	2.08755
11751230_a_at	8.9304	8.949	9.06339	7.42176	7.52122	7.48331	8.23008	8.39868	8.49183	phosphoserine aminotransferase 1	PSAT1	8.98093	7.47543	8.37353	2.07981
11718325_at	8.48514	8.49701	8.53052	7.23823	7.03675	7.16312	7.68471	7.82567	7.77359	sestrin 2	SESN2	8.50422	7.14603	7.76133	2.07131
11718939_s_at	8.64442	8.95033	8.68879	7.62651	7.69969	7.53233	7.60022	7.93426	7.8754	tumor necrosis factor, alpha-induced protein 3	TNFAIP3	8.76118	7.61951	7.8033	2.07021
11744434_a_at	10.7295	10.9349	10.7023	9.2025	9.0016	9.31719	9.97387	10.5952	10.345	poly (ADP-ribose) polymerase family, member 9	PARP9	10.7889	9.17376	10.3047	2.07006
11745019_a_at	8.98943	8.88434	9.03464	7.92106	7.92853	7.90474	7.90427	7.93182	7.93699	cystathionine-beta-synthase	CBS	8.96947	7.91811	7.92436	2.068
11749245_a_at	4.90777	5.52631	4.9436	3.45838	3.64246	3.57757	4.37261	4.90773	4.50961	chemokine (C-X-C motif) ligand 11	CXCL11	5.1259	3.55947	4.59665	2.06742
11722852_s_at	8.12135	8.22933	8.06503	7.05321	6.96491	6.99637	7.05157	7.32041	7.1695	baculoviral IAP repeat containing 3	BIRC3	8.13857	7.00483	7.1805	2.06466
11750702_at	6.24338	6.21674	6.436	5.10781	5.28106	5.41734	5.02658	5.3153	5.37734	PAPPA antisense RNA 1 (non-protein coding)	PAPPA-AS1	6.29871	5.26873	5.23974	2.06261
11733620_a_at	6.44764	6.79007	6.54376	5.83954	5.83954	5.73889	5.43175	5.16275	5.29188	B-cell CLL/lymphoma 11B (zinc finger protein)	BCL11B	6.59383	5.80599	5.29546	2.06065
11756306_a_at	8.84417	9.06308	8.76795	7.29423	7.20186	7.47694	8.0143	8.6436	8.48577	poly (ADP-ribose) polymerase family, member 9	PARP9	8.89174	7.32435	8.38122	2.05473
11739344_a_at	5.09271	5.34797	5.20612	4.06709	3.97549	3.95334	4.32471	4.38017	4.38017	calmegin	CLGN	5.2156	3.99864	4.36168	2.04974
11719487_a_at	6.48716	7.01692	6.94454	5.96628	6.03627	5.49102	5.45369	5.84976	5.89034	laminin, beta 3	LAMB3	6.81621	5.83119	5.73126	2.04909
11749777_s_at	9.83765	9.83467	9.96932	8.811	8.79383	8.96783	8.83632	8.82135	8.85339	tripartite motif containing 16 /// tripartite motif containing 16-like	TRIM16 /// TRIM16L	9.88055	8.85755	8.83702	2.04664
11721996_a_at	9.49082	9.72877	9.42334	8.19739	8.06508	8.28335	8.53478	9.06681	8.94457	poly (ADP-ribose) polymerase family, member 14	PARP14	9.54764	8.18194	8.84872	2.0453
11719089_a_at	8.65979	8.92061	8.86488	7.74766	7.57769	7.60256	7.87501	7.95831	7.95831	phosphoenolpyruvate carboxykinase 2 (mitochondrial)	PCK2	8.81509	7.64264	7.93054	2.03991
11725240_at	8.30569	8.56651	8.29342	7.01459	6.91139	7.26266	7.42073	7.85954	7.69184	receptor (chemosensory) transporter protein 4	RTP4	8.38854	7.06288	7.65737	2.03978
11718324_s_at	7.80484	7.92737	8.08654	6.71474	6.62834	6.59962	7.19888	7.25313	7.07387	sestrin 2	SESN2	7.93958	6.64756	7.17529	2.03941
11719492_s_at	10.7505	10.9665	10.7833	9.53309	9.37383	9.61981	9.91118	10.2391	10.163	interferon-induced protein 35	IFI35	10.8335	9.50891	10.1044	2.03748
11726287_a_at	11.6351	11.7556	11.7025	10.5291	10.4519	10.5223	10.7637	10.8674	10.8988	tryptophanyl-tRNA synthetase	WARS	11.6977	10.5011	10.8433	2.0357
11733213_x_at	7.7251	7.4062	7.33443	6.35326	6.5161	6.37522	6.3233	6.66513	6.55183	schlafen family member 5	SLFN5	7.48858	6.41486	6.51342	2.03416
11757557_s_at	9.69807	9.60641	9.64393	8.64252	8.67414	8.67243	8.60288	8.64485	8.52896	cell adhesion molecule 1	CADM1	9.64947	8.66303	8.59223	2.0305
11754404_a_at	9.55835	9.71413	9.4912	8.40553	8.18941	8.39583	8.52037	8.96478	8.92282	poly (ADP-ribose) polymerase family, member 14	PARP14	9.58789	8.33026	8.80266	2.02994
11755997_a_at	5.04971	5.40805	5.01573	3.51756	3.94015	3.80352	4.39446	4.78155	4.39446	sterile alpha motif domain containing 9-like	SAMD9L	5.15783	3.75374	4.52349	2.02681
11733269_at	5.69014	5.88636	6.13487	4.96832	4.8139	4.97351	4.94764	4.97351	4.63098	N-acetyltransferase 8-like (GCN5-related, putative)	NAT8L	5.90379	4.91858	4.85071	2.02672
11728668_x_at	10.6773	10.7135	10.8111	9.70326	9.5946	9.86061	9.69935	9.70488	9.75246	tripartite motif containing 16	TRIM16	10.7339	9.71949	9.7189	2.02054
11728806_a_at	10.226	10.267	10.1822	9.23718	9.22322	9.24248	9.08662	9.24575	9.25512	cell adhesion molecule 1	CADM1	10.2251	9.23429	9.19583	2.01396
11732870_a_at	6.02536	6.50139	6.14142	5.36405	5.42604	5.45734	4.70915	5.12021	5.20261	caspase 1, apoptosis-related cysteine peptidase	CASP1	6.22272	5.41581	5.01066	2.0132
11719491_a_at	10.4907	10.6771	10.4872	9.23619	9.13561	9.2726	9.67668	10.0546	9.9156	interferon-induced protein 35	IFI35	10.5517	9.2148	9.8823	2.00433
11726778_at	7.53192	7.94227	7.74119	6.33647	5.8794	6.29807	6.9343	7.64036	7.35596	2'-5'-oligoadenylate synthetase 2, 69/71kDa	OAS2	7.73846	6.17131	7.3102	1.99682
11719886_a_at	8.14881	8.52373	8.01002	6.50353	6.40536	6.40064	7.76276	8.29406	8.0127	interferon-induced protein 44	IFI44	8.22752	6.43651	8.02318	1.99678
11758577_s_at	6.42186	6.81886	6.66443	5.55204	5.57957	5.8424	5.5429	5.69299	5.63873	ELOVL fatty acid elongase 7	ELOVL7	6.63505	5.658	5.62487	1.99116
11728805_a_at	10.2845	10.3316	10.2876	9.32627	9.27777	9.44571	9.23981	9.28184	9.2969	cell adhesion molecule 1	CADM1	10.3012	9.34992	9.27285	1.98594
11751651_s_at	11.791	11.8924	11.7174	10.2943	10.1399	10.2982	11.2178	11.5559	11.3704	phospholipid scramblase 1	PLSCR1	11.8003	10.2441	11.3814	1.98274
11724119_at	9.04599	9.02156	8.7731	7.74765	7.63011	7.79112	8.12905	8.23541	8.23541	sterile alpha motif domain containing 9-like	SAMD9L	8.94688	7.72296	8.19996	1.97989
11757624_s_at	10.445	10.6109	10.3673	9.27393	9.03788	9.26032	9.58797	10.0066	9.77453	poly (ADP-ribose) polymerase family, member 12	PARP12	10.4744	9.19071	9.7897	1.97821
11724221_at	4.57586	4.94361	4.77562	3.90247	3.70953	3.64506	3.80904	3.90247	3.72505	nucleosome assembly protein 1-like 2	NAP1L2	4.76503	3.75235	3.81218	1.97624
11747666_a_at	11.2365	11.4438	11.3751	10.0909	10.2307	10.2205	10.4286	10.659	10.6011	tryptophanyl-tRNA synthetase	WARS	11.3518	10.1807	10.5629	1.97248
11752489_s_at	6.98131	7.14828	6.93363	6.07946	6.05033	6.16249	5.86694	6.06937	6.04529	solute carrier family 47, member 1	SLC47A1	7.02107	6.09743	5.99387	1.96622
11758360_s_at	7.94731	7.97699	7.93667	7.02935	6.88256	6.83405	7.05764	7.08318	7.00721	muscle RAS oncogene homolog	MRAS	7.95366	6.91532	7.04934	1.96064
11761686_at	5.67306	5.86452	5.61081	4.20307	4.40984	4.57296	4.73746	5.33867	5.22116	interferon induced with helicase C domain 1	IFIH1	5.71613	4.39529	5.0991	1.9574
11741479_a_at	10.53	10.575	10.6205	9.24987	9.06141	9.26792	9.97639	10.0243	10.0808	phosphoserine aminotransferase 1	PSAT1	10.5752	9.19307	10.0271	1.95218
11763718_x_at	4.77478	5.03927	5.44274	4.33031	4.0186	4.08251	4.13402	4.26418	3.89941	cyclin-dependent kinase inhibitor 1C (p57, Kip2)	CDKN1C	5.0856	4.14381	4.0992	1.95084
11722850_a_at	9.25853	9.4077	9.28226	8.1524	8.29763	8.29409	8.44187	8.53943	8.38798	baculoviral IAP repeat containing 3	BIRC3	9.31617	8.24804	8.45643	1.95062
11751652_x_at	11.2773	11.4973	11.2554	9.85553	9.75996	9.93548	10.6965	11.0917	10.9392	phospholipid scramblase 1	PLSCR1	11.3433	9.85032	10.9092	1.95017
11755147_s_at	10.3224	10.4001	10.2432	9.23212	9.03903	9.37749	9.23837	9.69471	9.58252	signal transducer and activator of transcription 2, 113kDa	STAT2	10.3219	9.21622	9.5052	1.94691
11727017_s_at	7.86234	7.94005	7.75429	7.02258	6.91139	7.00633	6.56398	6.85662	6.99937	pregnancy-associated plasma protein A, pappalysin 1	PAPPA	7.85223	6.9801	6.80665	1.94376
11741375_a_at	9.05352	8.99753	9.16527	8.08446	7.98829	8.17103	8.0733	8.16092	8.21241	cell adhesion molecule 1	CADM1	9.07211	8.08126	8.14888	1.94132
11751365_x_at	6.25033	6.1619	6.39302	5.32911	5.3023	5.23225	5.29905	5.44006	5.26684	solute carrier family 47, member 1	SLC47A1	6.26842	5.28789	5.33532	1.94102
11745376_a_at	8.29607	8.61813	8.43463	7.23667	7.1939	7.32628	7.62104	7.84914	7.74184	apolipoprotein L, 6	APOL6	8.44961	7.25228	7.73734	1.93831
11758924_x_at	11.0855	11.3921	11.1502	10.2072	10.3387	10.4513	10.112	10.1805	10.2456	uncharacterized LOC100129518 /// superoxide dismutase 2, mitochondrial	LOC100129518 /// SOD2	11.2093	10.3324	10.1794	1.93638
11754403_x_at	8.24337	8.43687	8.17308	7.05106	6.92535	7.25803	7.40259	7.62564	7.73858	poly (ADP-ribose) polymerase family, member 14	PARP14	8.28444	7.07815	7.58894	1.93308
11755331_a_at	7.85063	7.79307	7.87503	6.81625	6.85351	6.68084	6.92262	7.11236	6.95879	ankyrin 2, neuronal	ANK2	7.83958	6.78354	6.99792	1.93033
11745689_a_at	7.17589	7.23774	6.97432	5.91057	5.77458	6.02408	6.32111	6.61102	6.47099	cytidine monophosphate (UMP-CMP) kinase 2, mitochondrial	CMPK2	7.12931	5.90307	6.46771	1.92375
11721997_s_at	10.647	10.7555	10.6144	9.43541	9.29458	9.49794	9.84321	10.2667	10.0582	poly (ADP-ribose) polymerase family, member 14	PARP14	10.6723	9.40931	10.056	1.91804
11753179_s_at	7.80904	7.94205	7.97879	7.19243	7.13331	7.05165	6.6681	6.90609	6.9044	family with sequence similarity 134, member B	FAM134B	7.90996	7.12579	6.8262	1.91052
11716871_at	6.91311	7.07726	6.93385	6.21125	6.11864	6.27407	5.87013	5.82916	5.9529	glucosidase, alpha; acid	GAA	6.97474	6.20132	5.88407	1.90798
11757872_s_at	8.80969	8.92791	8.79599	7.60294	7.30998	7.41865	8.14657	8.67536	8.33834	phospholipid scramblase 1	PLSCR1	8.84453	7.44386	8.38675	1.90426
11723399_at	7.22053	7.01133	7.31242	6.09773	6.0815	5.93311	6.42026	6.52467	6.46011	alpha-kinase 2	ALPK2	7.18143	6.03745	6.46834	1.90334
11726624_a_at	7.74706	7.74128	7.80868	6.69484	6.85665	6.96485	6.69484	6.87323	6.96485	cyclin G2	CCNG2	7.76567	6.83878	6.84431	1.89754
11728867_a_at	7.64415	7.97685	7.86925	6.71966	6.85922	6.74949	6.89294	7.12828	7.0879	phosphoenolpyruvate carboxykinase 2 (mitochondrial)	PCK2	7.83009	6.77612	7.03637	1.89715
11739061_at	10.6953	10.5748	10.6982	9.67006	9.71328	9.80284	9.66264	9.7479	9.80284	solute carrier family 7 (amino acid transporter light chain, L system), member 5	SLC7A5	10.6561	9.72873	9.7378	1.8958
11744242_a_at	5.64227	5.64227	5.82265	4.77566	4.50782	4.81824	4.73658	4.92585	4.91688	ankyrin repeat domain 29	ANKRD29	5.7024	4.70057	4.85977	1.89503
11754917_a_at	7.2523	7.30111	7.10879	6.1133	5.98835	6.04041	6.48087	6.72092	6.45125	SP100 nuclear antigen	SP100	7.22073	6.04735	6.55102	1.89415
11719929_a_at	8.22941	8.21486	8.2156	7.43192	7.55006	7.55006	7.03446	7.11106	7.11452	lysine (K)-specific demethylase 5B	KDM5B	8.21996	7.51068	7.08668	1.89379
11732244_at	7.18408	7.36688	7.29091	6.22459	6.17741	6.36782	6.52051	6.44279	6.42696	apolipoprotein L, 6	APOL6	7.28062	6.25661	6.46342	1.89292
11728239_at	6.36357	6.65674	6.42206	5.60283	5.64315	5.67674	5.27175	5.59657	5.57843	Ras-related GTP binding D	RRAGD	6.48079	5.64091	5.48225	1.89108
11726286_a_at	12.0981	12.2196	12.1618	11.0534	11.0058	11.1288	11.3157	11.4532	11.4943	tryptophanyl-tRNA synthetase	WARS	12.1599	11.0627	11.421	1.88949
11719155_a_at	9.41301	9.67963	9.54608	8.61846	8.60923	8.58451	8.54007	8.69496	8.72993	DNA-damage regulated autophagy modulator 1	DRAM1	9.54624	8.60407	8.65499	1.88781
11753445_a_at	7.58193	7.40378	7.90372	6.32884	6.39033	6.59265	6.84526	6.97077	7.15336	heme oxygenase (decycling) 1	HMOX1	7.62981	6.43727	6.9898	1.88723
11729657_a_at	10.0343	10.2362	10.0211	8.84178	8.56289	8.81466	9.42542	9.8084	9.63555	SP110 nuclear body protein	SP110	10.0972	8.73978	9.62312	1.88656
11757533_x_at	11.751	11.907	11.7426	10.394	10.2549	10.4854	11.1805	11.5767	11.4242	phospholipid scramblase 1	PLSCR1	11.8002	10.3781	11.3938	1.88466
11732467_x_at	5.06051	5.50023	4.88903	4.04243	4.02385	3.59106	4.28391	4.72279	4.7756	chemokine (C-X-C motif) ligand 11	CXCL11	5.14992	3.88578	4.5941	1.87903
11751628_a_at	6.8405	7.35302	7.0546	6.18693	5.79126	6.18306	6.28381	6.31975	6.29027	transmembrane protein 140	TMEM140	7.08271	6.05375	6.29794	1.87496
11737511_a_at	8.32596	8.48284	8.42923	6.93415	7.0347	7.15923	7.7626	8.08586	8.06885	SP100 nuclear antigen	SP100	8.41268	7.04269	7.97244	1.87269
11742063_a_at	6.31002	6.42147	6.39302	5.32405	5.08809	5.63264	5.71386	5.40545	5.66099	butyrophilin, subfamily 3, member A1	BTN3A1	6.37484	5.34826	5.59344	1.87124
11729311_a_at	5.34159	5.18674	5.41733	4.26829	4.20546	4.28292	4.32852	4.7599	4.62837	chromosome 12 open reading frame 39	C12orf39	5.31522	4.25222	4.57226	1.86992
11748003_a_at	7.72195	8.00245	7.83456	6.25921	6.16064	6.18197	7.43272	7.97058	7.69557	interferon-induced protein 44	IFI44	7.85299	6.2006	7.69962	1.86979
11724118_a_at	8.7702	8.98089	8.79599	7.55949	7.46172	7.71377	8.10311	8.46717	8.37873	sterile alpha motif domain containing 9-like	SAMD9L	8.84903	7.57833	8.31633	1.86826
11739255_x_at	7.54828	7.62618	7.62742	7.0879	7.0879	7.0879	6.21674	6.35352	6.36402	family with sequence similarity 84, member B	FAM84B	7.60063	7.0879	6.31143	1.86731
11725198_at	7.08741	7.50194	7.25815	6.43691	6.25074	6.28634	6.27314	6.50089	6.54476	interleukin 1, alpha	IL1A	7.2825	6.32466	6.4396	1.86655
11723147_a_at	7.9798	8.01766	8.1679	7.03039	6.93385	6.82311	7.38502	7.38502	7.38502	neuron navigator 3	NAV3	8.05512	6.92911	7.38502	1.86355
11729658_a_at	7.82082	7.92468	7.74251	6.33758	6.22781	6.49121	7.31675	7.77228	7.44513	SP110 nuclear body protein	SP110	7.82934	6.3522	7.51139	1.86289
11740393_at	5.45328	5.78462	5.49331	4.9724	4.96309	4.89316	4.25797	4.36341	4.62796	tumor necrosis factor receptor superfamily, member 9	TNFRSF9	5.57707	4.94288	4.41645	1.86271
11744735_a_at	7.43609	7.68071	7.67448	6.16852	6.04101	6.19721	7.28242	7.33923	7.1706	transmembrane protein 200A	TMEM200A	7.59709	6.13558	7.26408	1.86253
11726655_at	8.77882	8.95313	8.82491	7.76035	7.45977	7.75366	8.09241	8.45739	8.22085	interferon-induced protein with tetratricopeptide repeats 5	IFIT5	8.85229	7.65793	8.25688	1.85945
11719899_at	7.56142	8.09121	7.67131	7.34121	7.30848	7.52769	6.24242	6.35953	6.52536	chromosome 11 open reading frame 96	C11orf96	7.77465	7.39246	6.37577	1.85386
11718940_a_at	7.49091	7.96082	7.56679	6.74501	6.72724	6.777	6.63234	6.88196	6.93991	tumor necrosis factor, alpha-induced protein 3	TNFAIP3	7.67284	6.74975	6.81807	1.8518
11721897_a_at	7.94567	8.05883	7.88936	6.83365	6.62939	6.83123	7.17367	7.62668	7.36146	DEXH (Asp-Glu-X-His) box polypeptide 58	DHX58	7.96462	6.76476	7.38727	1.85139
11749455_a_at	8.29722	8.28565	8.2156	7.47873	7.62085	7.62085	7.10525	7.16588	7.27454	lysine (K)-specific demethylase 5B	KDM5B	8.26616	7.57348	7.18189	1.85121
11722512_a_at	10.2374	10.4756	10.2301	9.11335	8.90368	9.05754	9.54357	10.079	9.85906	SP110 nuclear body protein	SP110	10.3144	9.02486	9.82719	1.85108
11723128_a_at	9.14409	9.34213	9.24512	7.8448	7.67429	7.82879	8.69149	9.10918	8.98729	HECT and RLD domain containing E3 ubiquitin protein ligase family member 6	HERC6	9.24378	7.78262	8.92932	1.85036
11753446_x_at	8.3329	8.17792	8.54668	7.27741	6.90069	7.3522	7.7272	7.73681	7.7954	heme oxygenase (decycling) 1	HMOX1	8.3525	7.17677	7.75314	1.85002
11758064_s_at	8.81818	8.97702	8.79821	8.06391	8.00441	7.87678	7.86843	8.11426	7.94982	frizzled family receptor 8	FZD8	8.86447	7.9817	7.9775	1.8466
11741184_a_at	7.9641	8.00766	8.16403	7.00748	7.00796	7.15805	7.27428	7.27428	7.24304	adenosine monophosphate deaminase 3	AMPD3	8.04526	7.05783	7.26387	1.84602
11732999_a_at	12.3247	12.5092	12.409	11.6817	11.6783	11.7632	11.2129	11.427	11.4324	intercellular adhesion molecule 1	ICAM1	12.4143	11.7077	11.3574	1.84258
11727871_at	7.23598	7.50988	7.15327	6.07769	6.04782	5.91222	6.65557	6.98926	6.82661	protein phosphatase, Mg2+/Mn2+ dependent, 1K	PPM1K	7.29971	6.01258	6.82382	1.84231
11730732_at	9.74714	9.85757	9.88802	9.14308	9.05588	9.1225	8.8398	8.77928	8.76309	deoxyribonuclease II, lysosomal	DNASE2	9.83091	9.10716	8.79405	1.84077
11757351_a_at	10.455	10.6442	10.5237	9.5241	9.44704	9.46595	9.66971	9.98198	9.87549	transporter 1, ATP-binding cassette, sub-family B (MDR/TAP)	TAP1	10.541	9.47903	9.84239	1.84069
11717562_x_at	9.79767	9.73358	9.56846	8.54396	8.3547	8.76566	8.90825	9.27791	9.07555	deltex 3-like (Drosophila)	DTX3L	9.6999	8.55477	9.08723	1.83897
11720514_at	7.55078	7.74392	7.47903	6.57553	6.57367	6.58892	6.76146	6.90112	6.88732	leucine rich adaptor protein 1-like	LURAP1L	7.59125	6.57937	6.84997	1.83601
11722368_a_at	8.77529	8.95124	8.79693	7.74898	7.71383	7.84464	7.97939	8.30549	8.20586	tripartite motif containing 22	TRIM22	8.84115	7.76915	8.16358	1.83374
11758198_s_at	7.71726	7.74924	7.82915	6.48958	6.68971	6.538	7.2124	7.2539	7.17036	DNA-damage-inducible transcript 3	DDIT3	7.76522	6.57243	7.21222	1.83133
11721290_a_at	7.06442	7.22653	7.08096	6.18687	5.99206	6.30487	6.12426	6.56032	6.34546	coagulation factor III (thromboplastin, tissue factor)	F3	7.12397	6.16127	6.34335	1.82977
11747499_a_at	12.3247	12.4784	12.3858	11.6464	11.7057	11.7538	11.2848	11.3343	11.4379	intercellular adhesion molecule 1	ICAM1	12.3963	11.7019	11.3523	1.82666
11750107_a_at	9.87737	9.76825	9.79633	9.2475	9.16976	9.25801	8.60587	8.67836	8.71297	sel-1 suppressor of lin-12-like 3 (C. elegans)	SEL1L3	9.81398	9.22509	8.66573	1.82586
11731407_x_at	10.2504	10.5528	10.1399	8.79759	8.64006	8.80697	9.91295	10.3674	10.1648	interferon-induced protein with tetratricopeptide repeats 3	IFIT3	10.3144	8.74821	10.1484	1.82271
11746309_a_at	7.3243	7.53873	7.34759	6.36489	6.36366	6.62277	6.41922	6.77092	6.68565	solute carrier family 15, member 3	SLC15A3	7.40354	6.45044	6.62526	1.82221
11718969_a_at	9.06622	8.38084	7.77761	8.1295	7.4911	7.21533	7.3831	7.82116	7.21526	DEAD (Asp-Glu-Ala-Asp) box helicase 6	DDX6	8.40822	7.61198	7.47317	1.82216
11730729_a_at	10.1829	10.2037	10.1738	9.08895	9.03609	9.22864	9.41127	9.58791	9.58483	transporter 1, ATP-binding cassette, sub-family B (MDR/TAP)	TAP1	10.1868	9.11789	9.528	1.81992
11758406_s_at	8.76326	8.70147	8.78296	8.09942	7.88194	8.06009	7.62828	7.80501	7.83783	KIAA1644	KIAA1644	8.74923	8.01382	7.75704	1.81982
11734117_a_at	7.03874	7.20221	6.96084	6.31809	6.13072	6.236	6.09428	6.08935	6.35705	butyrophilin, subfamily 3, member A3	BTN3A3	7.06727	6.22827	6.18023	1.81884
11746779_a_at	7.16617	7.19779	6.97253	6.2663	6.26856	6.32683	6.03431	6.31262	6.29639	nuclear receptor coactivator 7	NCOA7	7.11216	6.28723	6.21444	1.81671
11716568_a_at	8.39368	7.79758	7.68552	7.74511	7.32801	7.10742	6.74949	6.97157	6.69689	proline-rich coiled-coil 2C	PRRC2C	7.95893	7.39351	6.80598	1.814
11756330_a_at	10.2716	10.4467	10.1519	9.1603	8.98665	9.02412	9.68234	9.98548	9.76109	DEAD (Asp-Glu-Ala-Asp) box polypeptide 58	DDX58	10.2901	9.05702	9.80963	1.81094
11716490_a_at	9.54697	9.75219	9.60498	9.68154	9.69146	9.82737	7.74427	7.79842	7.92703	serpin peptidase inhibitor, clade A (alpha-1 antiproteinase, antitrypsin), member 3	SERPINA3	9.63471	9.73346	7.82324	1.81047
11746339_a_at	6.76313	6.54878	6.30999	5.55932	5.56609	5.69255	5.76424	5.72129	5.81697	metastasis suppressor 1	MTSS1	6.54063	5.60599	5.7675	1.80737
11733149_a_at	10.1208	10.3006	10.0964	8.89998	8.77528	8.86972	9.60294	9.98642	9.78761	DEAD (Asp-Glu-Ala-Asp) box polypeptide 58	DDX58	10.1726	8.84833	9.79232	1.80537
11751364_a_at	5.48136	5.30728	5.58409	4.52884	4.60352	4.69306	4.49015	4.63838	4.68775	solute carrier family 47, member 1	SLC47A1	5.45758	4.60847	4.60543	1.80329
11730733_x_at	9.61049	9.73382	9.78466	9.03486	9.00592	9.03971	8.72428	8.67592	8.6803	deoxyribonuclease II, lysosomal	DNASE2	9.70965	9.02683	8.6935	1.80186
11749016_a_at	7.81399	8.18014	8.02534	6.95711	7.12635	7.04695	7.12668	7.33029	7.35725	adenosine monophosphate deaminase 3	AMPD3	8.00649	7.04347	7.27141	1.80132
11715370_s_at	9.93997	10.063	10.0156	8.7349	8.6705	8.77353	9.47411	9.58817	9.70353	lectin, galactoside-binding, soluble, 3 binding protein	LGALS3BP	10.0062	8.72631	9.5886	1.80091
11749510_a_at	7.02969	7.37904	7.07632	5.71363	5.25635	5.66347	6.69484	7.37089	7.19776	SAM domain and HD domain 1	SAMHD1	7.16168	5.54448	7.08783	1.79692
11739189_at	8.13684	8.3722	8.35963	7.82752	7.79934	7.82752	7.03235	7.12902	7.05814	v-akt murine thymoma viral oncogene homolog 3 (protein kinase B, gamma)	AKT3	8.28956	7.81812	7.07317	1.79491
11726625_at	7.91496	7.93027	7.89102	7.09222	7.06717	7.09565	7.12837	7.04536	6.98117	cyclin G2	CCNG2	7.91209	7.08501	7.05163	1.79473
11727284_at	3.84013	4.0628	3.70951	2.94037	3.07718	3.06316	3.06786	3.01431	3.00717	cut-like homeobox 2	CUX2	3.87081	3.0269	3.02978	1.79312
11733071_a_at	11.1919	11.1535	11.3045	10.2788	10.2222	10.3032	10.4711	10.5052	10.469	solute carrier family 3 (activators of dibasic and neutral amino acid transport), member 2	SLC3A2	11.2166	10.2681	10.4818	1.79214
11738884_x_at	5.74872	6.50624	6.04772	5.39179	5.28793	5.57713	4.9502	5.23241	5.13151	caspase 1, apoptosis-related cysteine peptidase	CASP1	6.10089	5.41895	5.10471	1.78889
11728240_s_at	6.47484	6.76937	6.63717	6.07779	6.04286	5.85437	5.51885	5.54513	5.69016	Ras-related GTP binding D	RRAGD	6.62712	5.99167	5.58471	1.78873
11722882_at	7.22279	7.29424	7.3303	6.64015	6.64729	6.64015	6.09069	6.33447	6.31616	CREB3 regulatory factor	CREBRF	7.28244	6.64253	6.24711	1.7871
11716865_a_at	10.2925	10.2269	10.3134	9.26042	9.30099	9.33705	9.55467	9.5958	9.5958	solute carrier family 1 (neutral amino acid transporter), member 5	SLC1A5	10.2776	9.29949	9.58209	1.7861
11758347_s_at	7.5872	7.7484	7.73724	6.41638	6.63942	6.45944	7.19905	7.23658	7.20443	DNA-damage-inducible transcript 3	DDIT3	7.69095	6.50508	7.21335	1.77982
11718231_x_at	10.5703	10.7651	10.6919	9.88741	9.75879	9.85337	9.77572	9.93162	9.86976	major histocompatibility complex, class I, F	HLA-F	10.6758	9.83319	9.85903	1.77726
11744054_a_at	8.43758	8.72408	8.44767	7.65295	7.3841	7.47495	7.74669	8.11524	7.86814	zinc finger, NFX1-type containing 1	ZNFX1	8.53644	7.504	7.91003	1.77698
11754379_at	8.21588	8.21022	8.08473	7.19278	7.169	7.24245	7.33864	7.57922	7.52458	poly (ADP-ribose) polymerase family, member 9	PARP9	8.17028	7.20141	7.48081	1.77666
11717102_a_at	7.55247	7.65135	7.50995	6.43888	6.86639	6.59386	6.63805	7.00422	6.91565	solute carrier family 38, member 1	SLC38A1	7.57126	6.63305	6.85264	1.77573
11727031_a_at	10.9793	10.8653	11.0071	10.0699	10.0841	10.1797	9.9946	10.198	10.2072	sequestosome 1	SQSTM1	10.9505	10.1113	10.1333	1.77557
11720825_s_at	8.06245	8.19456	8.22883	7.47784	7.48056	7.4984	7.01044	7.3213	7.2135	jagged 1	JAG1	8.16195	7.4856	7.18175	1.77556
11718230_a_at	9.96231	9.97124	9.96933	9.12538	9.06141	9.17635	9.15081	9.20277	9.12292	major histocompatibility complex, class I, F	HLA-F	9.96763	9.12104	9.15883	1.77484
11743911_a_at	11.751	11.8823	11.7157	10.5021	10.4122	10.5817	11.1669	11.639	11.4391	phospholipid scramblase 1	PLSCR1	11.783	10.4987	11.415	1.77296
11730991_a_at	11.2942	11.4426	11.2485	10.161	10.0122	10.1941	10.6808	11.0527	10.9187	eukaryotic translation initiation factor 2-alpha kinase 2	EIF2AK2	11.3284	10.1224	10.8841	1.77176
11736239_a_at	6.54851	6.63112	6.51051	5.83189	5.82045	5.92812	5.62279	5.64838	5.57832	ATP-binding cassette, sub-family A (ABC1), member 5	ABCA5	6.56338	5.86016	5.61649	1.7716
11734530_x_at	10.6071	10.7976	10.6991	9.89131	9.7888	9.92265	9.83178	9.9403	9.88619	major histocompatibility complex, class I, F	HLA-F	10.7013	9.86759	9.88609	1.77085
11734642_a_at	7.18536	7.2097	7.23986	6.04702	5.92796	6.09717	6.76912	6.6752	6.81206	brain-derived neurotrophic factor	BDNF	7.21164	6.02405	6.75212	1.76976
11744673_a_at	8.0315	8.0391	7.83456	6.97001	7.05431	6.81435	7.16885	7.53926	7.32332	SP100 nuclear antigen	SP100	7.96838	6.94623	7.34381	1.76953
11730296_a_at	5.74109	5.8217	5.74109	4.83058	4.67552	4.86491	4.91469	5.28332	5.10006	toll-like receptor 3	TLR3	5.76796	4.79034	5.09936	1.76921
11719928_a_at	7.76617	7.82121	7.56399	6.8207	6.94455	7.03979	6.83221	6.80793	6.9275	lysine (K)-specific demethylase 5B	KDM5B	7.71712	6.93501	6.85588	1.76746
11739149_a_at	6.39434	6.60436	6.24379	5.01067	4.69711	4.9679	5.84234	6.61944	6.42171	SAM domain and HD domain 1	SAMHD1	6.41417	4.89189	6.2945	1.76659
11718386_at	7.13	7.11784	7.21957	6.62574	6.45171	6.4176	5.98823	6.35259	6.17371	zinc fingers and homeoboxes 2	ZHX2	7.1558	6.49835	6.17151	1.76648
11730992_x_at	10.7252	10.8334	10.6982	9.66671	9.48004	9.61832	10.108	10.4694	10.2533	eukaryotic translation initiation factor 2-alpha kinase 2	EIF2AK2	10.7523	9.58836	10.2769	1.76502
11734064_a_at	7.8754	7.99069	7.84226	6.93543	6.91145	7.05434	7.20359	7.22271	7.1751	adenosine monophosphate deaminase 3	AMPD3	7.90279	6.96707	7.20046	1.7642
11743367_a_at	5.75519	6.02763	5.58958	4.90229	4.82354	4.79915	5.09857	4.89287	5.31691	phospholipase C, beta 4	PLCB4	5.7908	4.84166	5.10279	1.76367
11733750_a_at	7.15667	7.20096	7.23521	6.05199	5.91923	6.13364	6.72394	6.66646	6.78336	brain-derived neurotrophic factor	BDNF	7.19761	6.03495	6.72459	1.76277
11716866_x_at	10.565	10.4221	10.5676	9.60908	9.60082	9.57297	9.75764	9.81499	9.85443	solute carrier family 1 (neutral amino acid transporter), member 5	SLC1A5	10.5182	9.59429	9.80902	1.76124
11735090_s_at	8.8977	9.14019	9.09421	8.71362	8.68965	8.83863	7.58726	7.7749	7.76068	solute carrier family 16, member 6 (monocarboxylic acid transporter 7)	SLC16A6	9.04403	8.7473	7.70761	1.76122
11743110_at	10.9337	10.9988	11.0133	10.0334	9.96103	10.0343	10.2897	10.401	10.2882	nicotinamide phosphoribosyltransferase	NAMPT	10.9819	10.0096	10.3263	1.75802
11756635_a_at	4.77647	5.15591	4.5726	4.02571	4.08251	3.92441	4.0628	3.95081	4.08251	phospholipase C, beta 4	PLCB4	4.835	4.01088	4.03204	1.75751
11716631_s_at	4.74153	5.31537	5.0326	4.11838	3.73387	3.95492	4.44955	4.60064	4.44955	serpin peptidase inhibitor, clade B (ovalbumin), member 2	SERPINB2	5.02983	3.93572	4.49991	1.75566
11724106_a_at	6.91248	7.31963	6.77366	5.88809	5.80994	5.67234	6.42209	6.76312	6.60547	basic leucine zipper transcription factor, ATF-like 2	BATF2	7.00193	5.79012	6.5969	1.75129
11733042_at	7.06646	7.28641	7.37443	6.41968	6.64124	6.73444	6.32419	6.31326	6.1743	solute carrier family 7 (cationic amino acid transporter, y+ system), member 2	SLC7A2	7.24243	6.59846	6.27058	1.75068
11740714_a_at	10.2122	10.0389	10.1666	9.26289	9.13131	9.14533	9.4183	9.49409	9.54268	solute carrier family 1 (neutral amino acid transporter), member 5	SLC1A5	10.1392	9.17984	9.48503	1.74935
11752557_a_at	7.16512	7.36278	7.29091	6.59556	6.54555	6.59556	6.10414	6.42148	6.54007	CREB3 regulatory factor	CREBRF	7.27294	6.57889	6.35523	1.74821
11733530_at	9.09887	9.30691	9.17239	8.67477	8.74976	8.75826	7.93692	8.11651	8.10213	complement component 1, r subcomponent-like	C1RL	9.19273	8.7276	8.05185	1.74473
11756769_a_at	6.9363	7.40363	7.0195	6.27318	6.05738	6.20783	6.45451	6.46011	6.46011	interleukin 12A (natural killer cell stimulatory factor 1, cytotoxic lymphocyte maturation factor 1, p35)	IL12A	7.11981	6.17946	6.45824	1.74226
11718916_a_at	9.66837	9.92668	9.76373	8.70561	8.58253	8.6442	9.15436	9.48025	9.35489	interferon regulatory factor 7	IRF7	9.78626	8.64411	9.32983	1.74024
11741149_x_at	11.2023	11.189	11.2779	10.3317	10.2849	10.3073	10.5127	10.5289	10.5777	solute carrier family 3 (activators of dibasic and neutral amino acid transport), member 2	SLC3A2	11.2231	10.308	10.5398	1.74014
11728828_at	7.1548	7.13189	7.17774	6.30104	6.46873	6.25712	6.35689	6.38014	6.37631	coagulation factor II (thrombin) receptor-like 1	F2RL1	7.15481	6.34229	6.37111	1.73882
11733240_at	8.73861	8.88465	8.76095	7.86006	7.90749	7.84086	8.09239	8.12037	8.15969	interleukin-1 receptor-associated kinase 2	IRAK2	8.79473	7.86947	8.12415	1.7386
11717103_s_at	10.2761	10.2314	10.3284	9.36974	9.41423	9.38032	9.48636	9.63102	9.60412	solute carrier family 38, member 1	SLC38A1	10.2786	9.3881	9.57383	1.73826
11734065_a_at	7.35694	7.57105	7.72217	6.49165	6.53287	6.85743	6.76267	6.82806	7.06174	adenosine monophosphate deaminase 3	AMPD3	7.55005	6.62732	6.88416	1.73426
11717823_s_at	7.66735	7.91707	7.76347	6.91572	6.88161	7.06089	7.01967	7.10314	6.96326	tumor necrosis factor, alpha-induced protein 2	TNFAIP2	7.78263	6.95274	7.02869	1.73137
11724370_at	7.5124	7.61367	7.58796	6.98456	7.06778	6.91603	6.43104	6.54676	6.73369	KIAA1644	KIAA1644	7.57134	6.98946	6.5705	1.73071
11722322_at	6.74052	6.67173	6.80583	6.35112	6.27853	6.35112	5.46043	5.55962	5.69018	neurofascin	NFASC	6.73936	6.32692	5.57007	1.73011
11756694_a_at	8.20167	8.06282	8.07104	7.39251	7.28968	7.38502	7.25575	7.30694	7.29915	ring finger protein 44	RNF44	8.11184	7.35574	7.28728	1.72948
11727198_a_at	5.75523	5.83332	5.45831	5.03287	4.93069	4.97279	4.65888	4.71514	5.0461	protocadherin alpha 1 /// protocadherin alpha 10 /// protocadherin alpha 11 /// protocadherin alpha 12 /// protocadherin alpha 13 /// protocadherin alpha 2 /// protocadherin alpha 3 /// protocadherin alpha 4 /// protocadherin alpha 5 /// protocadherin alpha 6 /// protocadherin alpha 7 /// protocadherin alpha 8 /// protocadherin alpha 9 /// protocadherin alpha subfamily C, 1 /// protocadherin alph…	PCDHA1 /// PCDHA10 /// PCDHA11 /// PCDHA12 /// PCDHA13 /// PCDHA2 /// PCDHA3 /// PCDHA4 /// PCDHA5 /// PCDHA6 /// PCDHA7 /// PCDHA8 /// PCDHA9 /// PCDHAC1 /// PCDHAC2	5.68228	4.97879	4.80671	1.72852
11758336_s_at	7.304	7.52301	7.30922	6.93844	7.04848	6.89329	6.00486	6.34388	6.31126	v-akt murine thymoma viral oncogene homolog 3 (protein kinase B, gamma)	AKT3	7.37874	6.96007	6.22	1.72753
11726689_a_at	10.8948	11.0244	10.9221	9.7636	9.75033	9.93159	10.3102	10.6453	10.5592	signal transducer and activator of transcription 1, 91kDa	STAT1	10.9471	9.81517	10.5049	1.72554
11751263_a_at	6.06369	5.82379	6.01442	5.57957	5.57957	5.57957	4.77042	4.88612	4.69704	poly(rC) binding protein 3	PCBP3	5.9673	5.57957	4.78453	1.7234
11746697_a_at	11.196	11.1483	11.2813	10.3155	10.2473	10.3392	10.558	10.5434	10.5413	solute carrier family 3 (activators of dibasic and neutral amino acid transport), member 2	SLC3A2	11.2085	10.3007	10.5475	1.7224
11745300_a_at	8.4861	8.46868	8.51616	7.85231	7.85385	7.85231	7.43479	7.5553	7.69169	DnaJ (Hsp40) homolog, subfamily C, member 6	DNAJC6	8.49031	7.85282	7.56059	1.72143
11722369_x_at	10.0116	10.1018	10.0182	9.02008	8.89595	9.19528	9.28143	9.59856	9.57171	tripartite motif containing 22	TRIM22	10.0439	9.0371	9.4839	1.72114
11733000_at	12.8762	12.9544	12.7891	12.2814	12.2603	12.3445	11.8217	11.8844	11.952	intercellular adhesion molecule 1	ICAM1	12.8732	12.2954	11.886	1.72013
11758537_s_at	9.2619	9.57062	9.37719	8.44502	8.3099	8.23153	8.77464	9.1202	8.84582	tripartite motif containing 25	TRIM25	9.40324	8.32882	8.91356	1.71957
11758230_s_at	4.9586	5.30947	5.3171	4.42218	4.13335	4.20228	4.45359	4.61103	4.65888	nuclear factor I/A	NFIA	5.19506	4.2526	4.5745	1.71893
11747348_a_at	10.6469	10.6045	10.5948	9.47676	9.45861	9.5915	10.1412	10.1412	10.2032	phosphoserine aminotransferase 1	PSAT1	10.6154	9.50896	10.1619	1.71715
11754529_x_at	11.1831	11.1752	11.2846	10.3461	10.339	10.3099	10.5153	10.5356	10.5628	solute carrier family 3 (activators of dibasic and neutral amino acid transport), member 2	SLC3A2	11.2143	10.3317	10.5379	1.71652
11741582_a_at	11.3098	11.2754	11.4154	10.423	10.3641	10.4315	10.7233	10.6928	10.6973	solute carrier family 3 (activators of dibasic and neutral amino acid transport), member 2	SLC3A2	11.3335	10.4062	10.7045	1.71494
11754821_s_at	10.4292	10.4081	10.5129	9.57517	9.53057	9.53254	9.7959	9.81331	9.78827	solute carrier family 38, member 1	SLC38A1	10.4501	9.54609	9.79916	1.71408
11747448_x_at	8.84029	9.00613	8.96798	8.10525	8.13506	8.26166	8.0918	8.24232	8.12901	butyrophilin, subfamily 3, member A2	BTN3A2	8.93814	8.16732	8.15438	1.7139
11726690_a_at	10.6988	10.9375	10.7567	9.72005	9.572	9.75357	10.0924	10.5379	10.448	signal transducer and activator of transcription 1, 91kDa	STAT1	10.7977	9.68187	10.3594	1.71359
11753435_x_at	11.0855	11.1093	11.2665	10.2374	10.2148	10.3125	10.4377	10.5092	10.5604	solute carrier family 3 (activators of dibasic and neutral amino acid transport), member 2	SLC3A2	11.1538	10.2549	10.5024	1.71135
11751482_s_at	9.41599	9.60609	9.45562	8.80247	8.68965	8.92483	8.52577	8.65794	8.71018	butyrophilin, subfamily 3, member A2	BTN3A2	9.49257	8.80565	8.6313	1.71011
11715893_s_at	12.5157	12.6738	12.5844	11.1975	11.14	11.3879	12.3252	12.4102	12.444	interferon, alpha-inducible protein 27	IFI27	12.5913	11.2418	12.3931	1.7098
11753434_a_at	10.6196	10.6902	10.8118	9.81868	9.7989	9.79279	10.0387	10.0677	10.0931	solute carrier family 3 (activators of dibasic and neutral amino acid transport), member 2	SLC3A2	10.7072	9.80346	10.0665	1.70794
11733751_s_at	7.99938	7.94027	7.97717	6.7809	6.65252	6.98163	7.57942	7.62966	7.57699	brain-derived neurotrophic factor	BDNF	7.97227	6.80502	7.59536	1.70774
11721291_a_at	7.88561	7.90009	7.97185	7.14277	7.17129	6.92033	7.01947	7.35509	7.27905	coagulation factor III (thromboplastin, tissue factor)	F3	7.91919	7.07813	7.21787	1.70667
11757798_s_at	6.25185	6.48716	6.02156	5.51115	5.33476	5.13798	5.63865	5.63865	5.63865	v-maf musculoaponeurotic fibrosarcoma oncogene homolog B (avian)	MAFB	6.25353	5.32796	5.63865	1.70553
11753244_a_at	9.27415	9.12018	9.20951	8.11806	7.86346	7.96843	8.9044	8.91447	8.81825	brain-derived neurotrophic factor	BDNF	9.20128	7.98332	8.87904	1.70539
11736816_a_at	6.72867	6.13718	6.53116	6.36796	5.54879	5.66677	5.46627	5.64111	5.48975	kin of IRRE like (Drosophila)	KIRREL	6.46567	5.86117	5.53238	1.70396
11722884_at	7.05934	7.34462	7.17922	6.41498	6.49664	6.60559	6.14382	6.39642	6.49792	CREB3 regulatory factor	CREBRF	7.1944	6.50574	6.34605	1.7035
AFFX-HUMISGF3A/M97935_5_at	9.33886	9.52478	9.39606	8.23271	8.1686	8.45388	8.68204	9.20975	9.16427	signal transducer and activator of transcription 1, 91kDa /// signal transducer and activator of transcription 1, 91kDa	STAT1 /// STAT1	9.4199	8.28506	9.01869	1.70294
11717775_s_at	10.3609	10.5425	10.5236	9.58225	9.48429	9.5731	9.84904	9.88514	9.87505	glycophorin C (Gerbich blood group)	GYPC	10.4757	9.54654	9.86974	1.70235
11716491_s_at	10.3937	10.4706	10.358	10.4263	10.4688	10.6278	8.72806	8.79274	8.80391	serpin peptidase inhibitor, clade A (alpha-1 antiproteinase, antitrypsin), member 3	SERPINA3	10.4074	10.5076	8.7749	1.70074
11719736_s_at	8.35732	8.43281	8.44852	7.74548	7.72051	7.7541	7.53304	7.51252	7.61707	family with sequence similarity 134, member B	FAM134B	8.41288	7.74003	7.55421	1.70027
11743354_a_at	9.00623	9.08123	9.06983	8.41676	8.40717	8.41676	8.2896	8.10409	8.08844	microRNA 4680 /// programmed cell death 4 (neoplastic transformation inhibitor)	MIR4680 /// PDCD4	9.05243	8.41357	8.16071	1.69971
11735092_x_at	7.71259	7.96159	7.90379	7.37432	7.53003	7.80894	6.4637	6.51472	6.87546	solute carrier family 16, member 6 (monocarboxylic acid transporter 7)	SLC16A6	7.85933	7.5711	6.61796	1.69913
11734784_a_at	7.06005	7.19994	7.13917	6.88423	6.79495	6.86448	5.69789	5.95678	6.01349	chloride intracellular channel 2	CLIC2	7.13305	6.84789	5.88939	1.69868
AFFX-HUMISGF3A/M97935_MB_at	10.2999	10.4488	10.3407	9.24264	9.17204	9.37104	9.69462	10.1188	9.99682	signal transducer and activator of transcription 1, 91kDa /// signal transducer and activator of transcription 1, 91kDa	STAT1 /// STAT1	10.3631	9.2619	9.93674	1.69798
11740112_a_at	5.77711	6.0786	6.07862	5.49331	5.49331	5.49331	4.78423	5.05974	4.97351	laccase (multicopper oxidoreductase) domain containing 1	LACC1	5.97811	5.49331	4.93916	1.6957
11727189_x_at	8.41118	8.29616	8.42767	7.64882	7.71054	7.74698	7.51252	7.48595	7.60223	wingless-type MMTV integration site family, member 5A	WNT5A	8.37834	7.70211	7.53357	1.69407
11715812_s_at	8.08899	8.02599	7.98878	7.50459	7.11596	7.33774	7.01155	7.3272	7.37022	myeloid/lymphoid or mixed-lineage leukemia (trithorax homolog, Drosophila); translocated to, 6	MLLT6	8.03459	7.31943	7.23632	1.68963
11719154_a_at	8.48065	8.75688	8.44823	7.61289	7.69324	7.79071	7.73998	8.00497	7.99364	DNA-damage regulated autophagy modulator 1	DRAM1	8.56192	7.69895	7.91287	1.68882
11754629_s_at	9.15793	9.39476	9.3712	9.00963	9.0271	9.13693	7.91424	8.06212	8.16481	solute carrier family 16, member 6 (monocarboxylic acid transporter 7)	SLC16A6	9.30796	9.05789	8.04706	1.68821
11754250_s_at	6.48723	6.45814	6.46924	5.67654	5.83428	5.76514	5.7169	5.64249	5.66416	WAS protein homolog associated with actin, golgi membranes and microtubules pseudogene 3	WHAMMP3	6.47154	5.75866	5.67451	1.68757
11758876_at	6.73397	6.65362	6.67391	5.98284	5.73601	6.06698	5.72918	6.0883	5.99798	CREB3 regulatory factor	CREBRF	6.68716	5.92861	5.93848	1.68602
11752224_a_at	8.60809	8.39963	8.34299	7.68342	7.56119	7.59513	7.61759	7.96026	7.76699	schlafen family member 5	SLFN5	8.45024	7.61325	7.78161	1.68507
11760144_x_at	9.04575	9.30193	9.18147	8.40217	8.33259	8.47865	8.37257	8.48269	8.47557	major histocompatibility complex, class I, F	HLA-F	9.17638	8.40447	8.44361	1.68452
11719151_at	6.17029	6.12382	6.15958	5.52809	5.68783	5.77013	4.87788	5.20677	5.33659	family with sequence similarity 83, member H	FAM83H	6.15123	5.66202	5.14041	1.68181
11750321_a_at	7.48435	7.43081	7.76035	6.56689	6.57217	6.44363	7.11048	7.01159	7.17607	coagulation factor II (thrombin) receptor-like 2	F2RL2	7.5585	6.52756	7.09938	1.67601
11729040_at	6.52121	6.65839	6.68034	6.00595	5.74109	5.8664	5.81087	5.98439	5.84586	zinc finger protein 469	ZNF469	6.61998	5.87115	5.88037	1.67507
11759290_at	9.96231	10.023	9.97732	9.58608	9.58578	9.58608	8.81886	8.99095	8.89586	v-akt murine thymoma viral oncogene homolog 3 (protein kinase B, gamma)	AKT3	9.98753	9.58598	8.90189	1.67434
11728156_s_at	8.32911	8.54767	8.51927	7.85098	7.73875	7.86232	7.42302	7.71693	7.74423	laccase (multicopper oxidoreductase) domain containing 1	LACC1	8.46535	7.81735	7.62806	1.67324
11719162_a_at	8.42814	8.48756	8.64746	7.89913	7.76835	7.87793	7.65021	7.76999	7.70796	glutamic pyruvate transaminase (alanine aminotransferase) 2	GPT2	8.52105	7.84847	7.70939	1.67264
11757513_at	9.56923	9.95602	9.68774	8.86214	8.83445	8.92891	8.96529	9.17939	9.2044	nuclear factor of kappa light polypeptide gene enhancer in B-cells inhibitor, zeta	NFKBIZ	9.73766	8.87517	9.11636	1.67238
11757848_s_at	10.1107	10.0326	9.98387	9.38693	9.35886	9.39947	9.20513	9.18883	9.28322	cathepsin D	CTSD	10.0424	9.38176	9.22573	1.66864
11725674_at	8.3805	8.52799	8.51967	7.88493	7.88493	7.89784	7.57143	7.59168	7.60105	histidine triad nucleotide binding protein 3	HINT3	8.47605	7.88923	7.58805	1.66718
11716450_s_at	10.1084	10.2926	10.2764	9.57764	9.52108	9.57764	9.36906	9.5022	9.38349	raftlin, lipid raft linker 1	RFTN1	10.2258	9.55879	9.41825	1.66703
11739146_a_at	8.41435	8.50084	8.35686	7.70125	7.60392	7.77458	7.66009	7.73836	7.64998	MAP kinase interacting serine/threonine kinase 2	MKNK2	8.42402	7.69325	7.68281	1.66554
11718652_a_at	7.33129	7.4576	7.44766	6.54152	6.51379	6.58774	6.72941	6.85395	6.83858	signal transducer and activator of transcription 2, 113kDa	STAT2	7.41218	6.54768	6.80731	1.66403
11722371_x_at	9.90055	10.0515	9.97384	9.0785	8.87942	9.12184	9.30317	9.58817	9.47744	tripartite motif containing 22	TRIM22	9.97528	9.02659	9.45626	1.66309
11755587_a_at	11.2549	11.325	11.1333	10.32	10.1969	10.409	10.6773	10.789	10.6315	tripartite motif containing 22	TRIM22	11.2377	10.3086	10.6993	1.66298
11741744_x_at	5.50407	5.51852	5.5389	4.85536	4.58918	4.92346	4.75443	5.02384	4.58319	calcium channel, voltage-dependent, L type, alpha 1C subunit	CACNA1C	5.5205	4.78933	4.78715	1.66123
11717256_at	6.98534	7.19022	7.12167	6.56032	6.68848	6.71166	5.98743	6.05522	6.19931	pim-1 oncogene	PIM1	7.09908	6.65349	6.08065	1.66095
11744024_a_at	10.512	10.6329	10.6133	9.72292	9.7271	9.67583	9.87951	10.0561	10.0653	methionyl-tRNA synthetase	MARS	10.5861	9.70862	10.0003	1.66051
11759289_at	6.22808	6.40445	6.27851	6.13217	6.13272	5.92962	5.06379	5.03769	5.14711	v-akt murine thymoma viral oncogene homolog 3 (protein kinase B, gamma)	AKT3	6.30368	6.06484	5.08286	1.65844
11720823_at	6.45983	6.44673	6.333	5.55932	6.02397	5.81339	5.24822	5.59095	5.87593	jagged 1	JAG1	6.41319	5.7989	5.5717	1.65621
11746600_a_at	5.29901	4.94579	5.57833	4.66979	4.66722	4.5216	4.28556	4.64736	4.4881	mucolipin 3	MCOLN3	5.27438	4.61954	4.47367	1.65608
11726626_at	5.10202	5.16847	5.07008	4.70993	4.08915	4.58463	4.28254	4.27204	4.37802	cyclin G2	CCNG2	5.11352	4.46124	4.31087	1.65573
11726656_a_at	9.35319	9.47481	9.39625	8.27133	8.26698	8.4371	8.74609	9.27555	9.09212	interferon-induced protein with tetratricopeptide repeats 5	IFIT5	9.40808	8.32514	9.03792	1.65468
11739419_a_at	7.60846	7.83323	7.94273	6.76136	6.86707	7.16468	7.14426	7.15991	7.31326	adenosine monophosphate deaminase 3	AMPD3	7.79481	6.93104	7.20581	1.65448
11758550_x_at	7.63676	7.74813	7.68309	6.85213	6.86802	6.83452	7.06062	7.08318	7.08318	chromosome 9 open reading frame 91	C9orf91	7.68933	6.85156	7.07566	1.65372
11721404_s_at	7.46541	7.25673	7.23101	6.8383	6.739	6.77065	6.5167	6.33679	6.35159	nuclear receptor coactivator 3	NCOA3	7.31772	6.78265	6.40169	1.65353
11717693_at	9.83529	9.8911	10.0816	9.1597	9.03363	9.20793	9.19369	9.31865	9.35421	CCAAT/enhancer binding protein (C/EBP), gamma	CEBPG	9.93598	9.13375	9.28885	1.65254
11734783_at	7.22269	7.45174	7.2436	6.92122	6.97265	6.97265	6.16704	6.16909	6.29027	chloride intracellular channel 2	CLIC2	7.30601	6.95551	6.2088	1.65159
11732243_at	8.044	8.26044	8.29328	7.23139	7.28875	7.25253	7.4642	7.83004	7.79086	apolipoprotein L, 6	APOL6	8.19924	7.25756	7.69503	1.65055
11735091_at	7.77433	7.86865	7.90343	7.48381	7.62047	7.77023	6.42498	6.55771	6.90035	solute carrier family 16, member 6 (monocarboxylic acid transporter 7)	SLC16A6	7.8488	7.62484	6.62768	1.65009
11742386_a_at	4.34337	4.6337	4.43955	3.87525	3.71253	4.07419	3.59349	3.54548	3.69706	caspase 1, apoptosis-related cysteine peptidase	CASP1	4.47221	3.88733	3.61201	1.65008
11755444_a_at	4.58057	4.66415	4.69633	4.02083	3.7581	3.91333	3.83337	3.99108	4.03341	mucolipin 3	MCOLN3	4.64701	3.89742	3.95262	1.64946
11755050_s_at	6.26844	6.55827	6.51547	5.73619	5.68634	5.76115	5.7865	5.69303	5.69561	phospholipase C, beta 4	PLCB4	6.44739	5.72789	5.72505	1.64824
11759765_at	7.05934	7.22838	7.10254	6.32121	5.80924	5.9483	6.62458	6.9349	6.82001	phospholipid scramblase 1	PLSCR1	7.13009	6.02625	6.79316	1.64761
11733584_a_at	8.22996	8.42081	8.36294	7.04616	7.14108	7.11937	8.13936	8.13785	8.12551	transmembrane 4 L six family member 19 /// TM4SF19-TCTEX1D2 readthrough	TM4SF19 /// TM4SF19-TCTEX1D2	8.33791	7.1022	8.13424	1.64682
11719829_a_at	6.66513	7.00964	6.69174	5.96533	5.75831	5.977	6.39815	6.09304	6.22737	solute carrier family 26, member 11	SLC26A11	6.78884	5.90021	6.23952	1.64601
11757307_s_at	10.1062	9.90595	9.94934	9.34053	9.21854	9.39457	9.20739	9.1325	9.31925	cathepsin D	CTSD	9.98717	9.31788	9.21971	1.64532
11757321_a_at	11.4525	11.4702	11.3988	10.7384	10.5975	10.7834	10.6604	10.7705	10.7834	TAP binding protein (tapasin)	TAPBP	11.4405	10.7064	10.7381	1.64519
11717694_a_at	8.61001	8.68081	8.78149	7.9131	7.81191	7.78569	8.09398	8.11627	8.11627	CCAAT/enhancer binding protein (C/EBP), gamma	CEBPG	8.69077	7.8369	8.10884	1.64479
11755925_s_at	10.0301	9.90525	9.9637	9.27666	9.23222	9.35078	9.21765	9.16497	9.25079	cathepsin D	CTSD	9.96634	9.28655	9.21114	1.64432
11722370_a_at	10.3484	10.5576	10.4275	9.56246	9.38673	9.56777	9.85942	10.0426	9.94617	tripartite motif containing 22	TRIM22	10.4445	9.50565	9.94938	1.64377
11743251_s_at	8.99517	8.96022	9.06978	8.30903	8.17513	8.33066	8.24824	8.28061	8.40717	matrix metallopeptidase 2 (gelatinase A, 72kDa gelatinase, 72kDa type IV collagenase)	MMP2	9.00839	8.27161	8.31201	1.64328
11723385_s_at	6.76176	6.79826	6.69174	6.8102	6.70956	6.64341	5.37989	5.33556	5.32594	uncharacterized LOC100507472 /// proprotein convertase subtilisin/kexin type 6	LOC100507472 /// PCSK6	6.75059	6.72106	5.34713	1.64318
11736798_a_at	5.7398	5.71691	5.42856	5.32293	5.09465	4.59234	4.67321	4.95194	4.84054	runt-related transcription factor 1; translocated to, 1 (cyclin D-related)	RUNX1T1	5.62842	5.0033	4.8219	1.64242
11754951_a_at	10.1302	10.2785	10.1574	9.56009	9.42716	9.54442	9.38652	9.49522	9.42693	nuclear receptor coactivator 7	NCOA7	10.1887	9.51055	9.43623	1.64182
11722982_a_at	8.33676	8.48729	8.586	7.86788	7.62585	7.7282	7.6735	7.81181	7.82219	lysosomal trafficking regulator	LYST	8.47002	7.74064	7.76917	1.64161
11740732_a_at	5.95498	6.33356	6.35565	5.6034	5.664	5.36181	5.25484	5.664	5.45112	synaptotagmin XIV	SYT14	6.21473	5.54307	5.45665	1.64133
11717561_s_at	10.4603	10.468	10.328	9.4335	9.3423	9.5028	9.76078	10.1408	10.044	deltex 3-like (Drosophila)	DTX3L	10.4188	9.4262	9.98185	1.6412
11733214_a_at	8.55655	8.48049	8.32661	7.54714	7.58395	7.63127	7.74065	8.01208	7.92731	schlafen family member 5	SLFN5	8.45455	7.58745	7.89334	1.64052
11718735_at	9.32769	9.53798	9.38278	8.89022	8.92619	9.04866	8.46113	8.43984	8.44851	protein-L-isoaspartate (D-aspartate) O-methyltransferase domain containing 1	PCMTD1	9.41615	8.95503	8.44982	1.64004
11746618_a_at	7.44064	6.93629	6.68929	6.87907	7.26569	6.91238	5.74109	5.4502	5.61507	Ras association (RalGDS/AF-6) domain family (N-terminal) member 8	RASSF8	7.02207	7.01905	5.60212	1.6375
11736238_a_at	6.18151	6.17439	6.29749	5.52495	5.56888	5.68011	5.53449	5.26143	5.47573	ATP-binding cassette, sub-family A (ABC1), member 5	ABCA5	6.2178	5.59131	5.42388	1.63603
11728827_at	7.7809	7.73724	7.92041	7.07148	7.12777	7.17921	6.96094	7.0995	7.17921	coagulation factor II (thrombin) receptor-like 1	F2RL1	7.81285	7.12615	7.07989	1.63561
11742103_a_at	4.69055	4.56471	4.75093	4.15484	4.07849	4.26656	3.61274	3.76336	3.87844	transducin-like enhancer of split 2 (E(sp1) homolog, Drosophila)	TLE2	4.66873	4.16663	3.75151	1.63542
11726784_a_at	4.402	4.13536	4.40584	3.95492	3.73864	3.80958	3.46888	3.31152	3.36126	leucine rich repeat and fibronectin type III domain containing 5	LRFN5	4.3144	3.83438	3.38055	1.63233
11737791_s_at	8.23435	8.3876	8.20801	7.70745	7.5209	7.5577	7.37729	7.59226	7.66466	apolipoprotein L, 1 /// apolipoprotein L, 2	APOL1 /// APOL2	8.27665	7.59535	7.54474	1.63196
[truncated: 48,990 more rows]
